# Supplementary material for: PPARβ Interprets a Chromatin Signature of Pluripotency to Promote Embryonic Differentiation at Gastrulation
Source: PLoS One. 2013 Dec 18;8(12):e83300. doi: 10.1371/journal.pone.0083300 (PMC3867458; doi:10.1371/journal.pone.0083300)
Supplement: Table S1 — (XLS) [file pone.0083300.s008.xls]

## Sheet: Full_table_annotated
Ensembl.Gene.ID	Xenopus gene name	Unigene	transcript	description	co	moAdjusted	ratioAdjusted	xenbase	gi	feature	Ensembl.Transcript.ID	Description.x	Chromosome.Name.x	Gene.Start..bp..x	Gene.End..bp..x	Strand.x	Associated.Gene.Name	Unigene.ID	Xenopus.jamboree	EMBL..Genbank..ID	Human.Ensembl.Gene.ID	Associated Human Gene Name	Human.Ensembl.Protein.ID	Orthology.Type	Human...Identity	X..Identity
ENSXETG00000021892	38777	Xl.49867	NM_001095261	hypothetical LOC495994 (LOC495994), mRNA.	1	0.799	0.799	945913	495994	XB-FEAT-945913	ENSXETT00000047379		scaffold_386	322776	330622	1	38777	Str.26800	2010-03-02		ENSG00000099785	MARCH2	ENSP00000396489	ortholog_one2one	76	76
ENSXETG00000005160	38778	Xl.52873	NM_001096948	membrane-associated RING-CH protein III (march3), mRNA.	5	11.985	2.397	491982	779329	XB-FEAT-491982	ENSXETT00000011218	MGC79586 protein. [Source:UniProtKB/TrEMBL;Acc:Q68FA7]	scaffold_7	1997960	2129452	1	38778		2010-03-03	BC079935	ENSG00000173926	MARCH3	ENSP00000309141	ortholog_one2one	94	94
ENSXETG00000012197	38780	Xl.79023	NM_001092666	MGC83977 protein (MGC83977), mRNA.	16	34.357	2.14731	946355	444564	XB-FEAT-946355	ENSXETT00000026625	E3 ubiquitin-protein ligase MARCH5 (EC 6.3.2.-)(Membrane-associated RING finger protein 5)(Membrane-associated RING-CH protein V)(MARCH-V)(RING finger protein 153) [Source:UniProtKB/Swiss-Prot;Acc:Q9NX47]	scaffold_444	445438	466622	-1	38780				ENSG00000198060	MARCH5	ENSP00000351813	ortholog_one2one	93	95
ENSXETG00000003553	38781	Xl.14661	NM_001097848	hypothetical protein LOC100037143 (LOC100037143), mRNA.	183	126.242	0.689847	5888571	100037143	XB-FEAT-5888571	ENSXETT00000007681	E3 ubiquitin-protein ligase MARCH6 (EC 6.3.2.-)(Membrane-associated RING finger protein 6)(Membrane-associated RING-CH protein VI)(MARCH-VI)(RING finger protein 176)(Protein TEB-4)(Doa10 homolog) [Source:UniProtKB/Swiss-Prot;Acc:O60337]	scaffold_361	868722	934890	-1	38781				ENSG00000145495	MARCH6	ENSP00000274140	ortholog_one2one	85	84
ENSXETG00000003553	38781	Xl.14661	NM_001097848	hypothetical protein LOC100037143 (LOC100037143), mRNA.	183	126.242	0.689847	5888571	100037143	XB-FEAT-5888571	ENSXETT00000007682	E3 ubiquitin-protein ligase MARCH6 (EC 6.3.2.-)(Membrane-associated RING finger protein 6)(Membrane-associated RING-CH protein VI)(MARCH-VI)(RING finger protein 176)(Protein TEB-4)(Doa10 homolog) [Source:UniProtKB/Swiss-Prot;Acc:O60337]	scaffold_361	868722	934890	-1	38781				ENSG00000145495	MARCH6	ENSP00000274140	ortholog_one2one	85	84
ENSXETG00000003553	38781	Xl.14661	NM_001097848	hypothetical protein LOC100037143 (LOC100037143), mRNA.	183	126.242	0.689847	5888571	100037143	XB-FEAT-5888571	ENSXETT00000007680	E3 ubiquitin-protein ligase MARCH6 (EC 6.3.2.-)(Membrane-associated RING finger protein 6)(Membrane-associated RING-CH protein VI)(MARCH-VI)(RING finger protein 176)(Protein TEB-4)(Doa10 homolog) [Source:UniProtKB/Swiss-Prot;Acc:O60337]	scaffold_361	868722	934890	-1	38781				ENSG00000145495	MARCH6	ENSP00000274140	ortholog_one2one	85	84
ENSXETG00000007583	38782	Xl.53286	NM_001122886	hypothetical protein LOC733332 (LOC733332), mRNA.	183	127.84	0.698579	962644	733332	XB-FEAT-962644	ENSXETT00000016507	E3 ubiquitin-protein ligase MARCH7 (EC 6.3.2.-)(Membrane-associated RING finger protein 7)(Membrane-associated RING-CH protein VII)(MARCH-VII)(RING finger protein 177)(Axotrophin) [Source:UniProtKB/Swiss-Prot;Acc:Q9H992]	scaffold_51	1800030	1812625	-1	38782				ENSG00000136536	MARCH7	ENSP00000259050	ortholog_one2one	50	48
ENSXETG00000026961	38783	Xl.50492	NM_001094772	membrane-associated ring finger (C3HC4) 8 (march8), mRNA.	575	435.455	0.757313	944303	495072	XB-FEAT-944303	ENSXETT00000056578	MGC69265 protein. [Source:UniProtKB/TrEMBL;Acc:Q6GL81]	scaffold_179	1460496	1476344	1	38783		2010-03-08	BC074623	ENSG00000165406	MARCH8	ENSP00000411848	ortholog_one2one	42	74
ENSXETG00000012166	38961	Xl.731	NM_001088592	septin A (xlsepta), mRNA.	562	719.1	1.27954	480200	398203	XB-FEAT-480200	ENSXETT00000026555	Septin-2 (Neural precursor cell expressed developmentally down-regulated protein 5)(NEDD-5) [Source:UniProtKB/Swiss-Prot;Acc:Q15019]	scaffold_55	3614525	3621319	1	38961				ENSG00000168385	SEPT2	ENSP00000375833	ortholog_one2one	80	89
NA	38964	Xl.15477	NM_001097043	septin 1 (sept1), mRNA.	3	8.789	2.92967	5829802	779425	NA	NA	NA	NA	NA	NA	NA	NA	NA	NA	NA	NA	NA	NA	NA	NA	NA
ENSXETG00000007443	38965	Xl.59724	NM_001093579	septin 11 (sept11), mRNA.	44	63.121	1.43457	958428	446883	XB-FEAT-958428	ENSXETT00000016217	Septin-6 [Source:UniProtKB/Swiss-Prot;Acc:Q14141]	scaffold_593	128897	148662	1	38965	Str.8205			ENSG00000125354	SEPT6	ENSP00000378110	ortholog_one2one	83	88
ENSXETG00000013112	38966	Xl.21677	NM_001092714	MGC84100 protein (MGC84100), mRNA.	823	763.844	0.928122	957463	444612	XB-FEAT-957463	ENSXETT00000028716		scaffold_484	89620	136637	1		Str.11506			ENSG00000120555	RP11-291L22.2	ENSP00000363679	ortholog_one2many	82	18
ENSXETG00000013112	38966	Xl.21677	NM_001092714	MGC84100 protein (MGC84100), mRNA.	823	763.844	0.928122	957463	444612	XB-FEAT-957463	ENSXETT00000028712		scaffold_484	89620	136637	1					ENSG00000120555	RP11-291L22.2	ENSP00000363679	ortholog_one2many	82	18
ENSXETG00000013112	38966	Xl.21677	NM_001092714	MGC84100 protein (MGC84100), mRNA.	823	763.844	0.928122	957463	444612	XB-FEAT-957463	ENSXETT00000028714		scaffold_484	89620	136637	1					ENSG00000120555	RP11-291L22.2	ENSP00000363679	ortholog_one2many	82	18
ENSXETG00000013112	38966	Xl.21677	NM_001092714	MGC84100 protein (MGC84100), mRNA.	823	763.844	0.928122	957463	444612	XB-FEAT-957463	ENSXETT00000028716		scaffold_484	89620	136637	1		Str.11506			ENSG00000122545	SEPT7	ENSP00000381992	ortholog_one2many	92	98
ENSXETG00000013112	38966	Xl.21677	NM_001092714	MGC84100 protein (MGC84100), mRNA.	823	763.844	0.928122	957463	444612	XB-FEAT-957463	ENSXETT00000028712		scaffold_484	89620	136637	1					ENSG00000122545	SEPT7	ENSP00000381992	ortholog_one2many	92	98
ENSXETG00000013112	38966	Xl.21677	NM_001092714	MGC84100 protein (MGC84100), mRNA.	823	763.844	0.928122	957463	444612	XB-FEAT-957463	ENSXETT00000028714		scaffold_484	89620	136637	1					ENSG00000122545	SEPT7	ENSP00000381992	ortholog_one2many	92	98
ENSXETG00000013112	38966	Xl.21677	NM_001092714	MGC84100 protein (MGC84100), mRNA.	823	763.844	0.928122	957463	444612	XB-FEAT-957463	ENSXETT00000028714		scaffold_484	89620	136637	1					ENSG00000214765	SEPT13	ENSP00000405821	ortholog_one2many	74	51
ENSXETG00000013112	38966	Xl.21677	NM_001092714	MGC84100 protein (MGC84100), mRNA.	823	763.844	0.928122	957463	444612	XB-FEAT-957463	ENSXETT00000028712		scaffold_484	89620	136637	1					ENSG00000214765	SEPT13	ENSP00000405821	ortholog_one2many	74	51
ENSXETG00000013112	38966	Xl.21677	NM_001092714	MGC84100 protein (MGC84100), mRNA.	823	763.844	0.928122	957463	444612	XB-FEAT-957463	ENSXETT00000028716		scaffold_484	89620	136637	1		Str.11506			ENSG00000214765	SEPT13	ENSP00000405821	ortholog_one2many	74	51
ENSXETG00000013836	38969	Xl.7604	NM_001094858	hypothetical LOC495165 (LOC495165), mRNA.	294	142.222	0.483748	1005815	495165	XB-FEAT-1005815	ENSXETT00000030276	Septin 10. [Source:UniProtKB/TrEMBL;Acc:Q5XGD3]	scaffold_321	154583	176968	1	38969	Str.6034	2010-09-10	BC084509	ENSG00000154997	SEPT14	ENSP00000373627	ortholog_one2many	62	59
ENSXETG00000013836	38969	Xl.7604	NM_001094858	hypothetical LOC495165 (LOC495165), mRNA.	294	142.222	0.483748	1005815	495165	XB-FEAT-1005815	ENSXETT00000030276	Septin 10. [Source:UniProtKB/TrEMBL;Acc:Q5XGD3]	scaffold_321	154583	176968	1	38969	Str.6034	2010-09-10	BC084509	ENSG00000186522	SEPT10	ENSP00000349116	ortholog_one2many	59	72
ENSXETG00000006404	38970	Xl.25342	NM_001094186	MGC81799 protein (MGC81799), mRNA.	626	709.512	1.13341	956043	447479	XB-FEAT-956043	ENSXETT00000014014	Sept6 protein (Fragment). [Source:UniProtKB/TrEMBL;Acc:Q6DIQ2]	scaffold_343	620358	646503	-1	38967		2010-09-08	BC075483	ENSG00000138758	SEPT11	ENSP00000264893	ortholog_one2one	83	94
ENSXETG00000009151	38971	Xl.10747	NM_001086491	hypothetical protein MGC68931 (MGC68931), mRNA.	15	3.196	0.213067	5894592	379651	XB-FEAT-5894592	ENSXETT00000020114	Sept3-prov protein. [Source:UniProtKB/TrEMBL;Acc:Q5BL76]	scaffold_702	472222	478012	1	BC090575.1	Str.10332	BC090575.1	BC090575	ENSG00000140623	SEPT12	ENSP00000268231	ortholog_one2one	57	63
ENSXETG00000006611	a1cf	Xl.10469	NM_001092580	MGC81834 protein (MGC81834), mRNA.	8	10.387	1.29838	952964	444478	XB-FEAT-952964	ENSXETT00000014486	APOBEC1 complementation factor (APOBEC1-stimulating protein) [Source:UniProtKB/Swiss-Prot;Acc:Q9NQ94]	scaffold_150	1342564	1363149	1	A1CF				ENSG00000148584	A1CF	ENSP00000378868	ortholog_one2one	74	75
ENSXETG00000006611	a1cf	Xl.10469	NM_001092580	MGC81834 protein (MGC81834), mRNA.	8	10.387	1.29838	952964	444478	XB-FEAT-952964	ENSXETT00000014487	APOBEC1 complementation factor (APOBEC1-stimulating protein) [Source:UniProtKB/Swiss-Prot;Acc:Q9NQ94]	scaffold_150	1342564	1363149	1	A1CF				ENSG00000148584	A1CF	ENSP00000378868	ortholog_one2one	74	75
ENSXETG00000024582	a2ld1	Xl.24487	NM_001093833	MGC85358 protein (MGC85358), mRNA.	2	2.397	1.1985	961427	447124	XB-FEAT-961427	ENSXETT00000053016	AIG2-like domain-containing protein 1 [Source:UniProtKB/Swiss-Prot;Acc:Q9BVM4]	scaffold_261	643603	644019	1	A2LD1	Str.28201			ENSG00000134864	A2LD1	ENSP00000410449	ortholog_one2one	41	45
ENSXETG00000012664	aaas	Xl.12698	NM_001093604	achalasia, adrenocortical insufficiency, alacrimia (Allgrove, triple-A) (aaas), mRNA.	179	371.535	2.07561	967145	446908	XB-FEAT-967145	ENSXETT00000027714	Aladin (Adracalin) [Source:UniProtKB/Swiss-Prot;Acc:Q9NRG9]	scaffold_226	1103210	1115860	1	AAAS	Str.22351			ENSG00000094914	AAAS	ENSP00000209873	ortholog_one2one	59	62
ENSXETG00000001384	aadacl4	Xl.49505	NM_001095048	hypothetical LOC495387 (LOC495387), mRNA.	15	22.372	1.49147	967821	495387	XB-FEAT-967821	ENSXETT00000002933		scaffold_293	1325837	1329923	1		Str.39312			ENSG00000188984	AADACL3	ENSP00000399603	ortholog_many2many	39	38
ENSXETG00000001384	aadacl4	Xl.49505	NM_001095048	hypothetical LOC495387 (LOC495387), mRNA.	15	22.372	1.49147	967821	495387	XB-FEAT-967821	ENSXETT00000002933		scaffold_293	1325837	1329923	1		Str.39312			ENSG00000204518	AADACL4	ENSP00000365395	ortholog_many2many	40	45
ENSXETG00000023143	aadat	Xl.17758	NM_001091535	hypothetical protein MGC80030 (MGC80030), mRNA.	4	4.794	1.1985	971563	432067	XB-FEAT-971563	ENSXETT00000050051	Hypothetical LOC496662. [Source:UniProtKB/TrEMBL;Acc:Q5M8X7]	scaffold_54	2461156	2484034	1	Aadat	Str.16644	Aadat	BC087790	ENSG00000109576	AADAT	ENSP00000400588	ortholog_one2one	61	61
ENSXETG00000007805	aagab	Xl.79871	NM_001091624	hypothetical protein MGC80342 (MGC80342), mRNA.	51	48.739	0.955667	941954	432164	XB-FEAT-941954	ENSXETT00000017044	Alpha- and gamma-adaptin-binding protein p34 [Source:UniProtKB/Swiss-Prot;Acc:Q6PD74]	scaffold_40	47987	60603	-1	AAGAB				ENSG00000103591	AAGAB	ENSP00000261880	ortholog_one2one	62	64
ENSXETG00000007668	aars	Xl.57299	NM_001127870	hypothetical protein LOC100158432 (LOC100158432), mRNA.	1473	1818.52	1.23457	963522	100158432	XB-FEAT-963522	ENSXETT00000016682	Alanyl-tRNA synthetase, cytoplasmic (EC 6.1.1.7)(Alanine--tRNA ligase)(AlaRS)(Renal carcinoma antigen NY-REN-42) [Source:UniProtKB/Swiss-Prot;Acc:P49588]	scaffold_6	4499356	4507172	1	AARS				ENSG00000090861	AARS	ENSP00000392379	ortholog_one2one	37	91
ENSXETG00000013644	aarsd1	Xl.14456	NM_001086797	alanyl-tRNA synthetase domain-containing protein 1-A (aarsd1-a), mRNA.	26	45.543	1.75165	5787114	379958	XB-FEAT-5787114	ENSXETT00000029877		scaffold_29	2504120	2525171	-1		Str.33799				NA			NA	NA
NA	aasdhppt	Xl.8486	NM_001092914	MGC84206 protein (MGC84206), mRNA.	6	9.588	1.598	985884	444812	NA	NA	NA	NA	NA	NA	NA	NA	NA	NA	NA	NA	NA	NA	NA	NA	NA
ENSXETG00000022747	aass	Xl.17222	NM_001092511	MGC82978 protein (MGC82978), mRNA.	470	560.099	1.1917	943504	444409	XB-FEAT-943504	ENSXETT00000049211	Hypothetical LOC496923. [Source:UniProtKB/TrEMBL;Acc:Q5I0C2]	scaffold_121	2049986	2264820	-1	Q5I0C2_XENTR			BC088487	ENSG00000008311	AASS	ENSP00000403768	ortholog_one2one	73	72
ENSXETG00000008691	abat	Xl.9713	NM_001089641	hypothetical protein MGC68788 (MGC68788), mRNA.	6	6.392	1.06533	957493	398751	XB-FEAT-957493	ENSXETT00000019018	4-aminobutyrate aminotransferase, mitochondrial Precursor (EC 2.6.1.19)(Gamma-amino-N-butyrate transaminase)(GABA transaminase)(GABA-T)(GABA aminotransferase)(GABA-AT)(L-AIBAT)((S)-3-amino-2-methylpropionate transaminase)(EC 2.6.1.22) [Source:UniProtKB/Swiss-Prot;Acc:P80404]	scaffold_487	319089	348986	1	ABAT				ENSG00000183044	ABAT	ENSP00000411916	ortholog_one2one	83	83
ENSXETG00000008223	abca4	Xl.17529	NM_001095553	ATP-binding cassette, sub-family A, member 4 (abca4), mRNA.	16	8.789	0.549312	1000809	497268	XB-FEAT-1000809	ENSXETT00000018028	Retinal-specific ATP-binding cassette transporter (ATP-binding cassette sub-family A member 4)(RIM ABC transporter)(RIM protein)(RmP)(Stargardt disease protein) [Source:UniProtKB/Swiss-Prot;Acc:P78363]	scaffold_70	2047582	2156481	1	ABCA4				ENSG00000198691	ABCA4	ENSP00000359245	ortholog_one2one	67	64
ENSXETG00000008223	abca4	Xl.17529	NM_001095553	ATP-binding cassette, sub-family A, member 4 (abca4), mRNA.	16	8.789	0.549312	1000809	497268	XB-FEAT-1000809	ENSXETT00000018027	Retinal-specific ATP-binding cassette transporter (ATP-binding cassette sub-family A member 4)(RIM ABC transporter)(RIM protein)(RmP)(Stargardt disease protein) [Source:UniProtKB/Swiss-Prot;Acc:P78363]	scaffold_70	2047582	2156481	1	ABCA4	Str.27325			ENSG00000198691	ABCA4	ENSP00000359245	ortholog_one2one	67	64
ENSXETG00000002493	abcb1	Xl.966	NM_001087925	multidrug resistance protein (xemdr), mRNA.	4	8.789	2.19725	953834	397812	XB-FEAT-953834	ENSXETT00000005310		scaffold_197	1776901	1805480	1					ENSG00000005471	ABCB4	ENSP00000265723	ortholog_one2many	60	62
ENSXETG00000002493	abcb1	Xl.966	NM_001087925	multidrug resistance protein (xemdr), mRNA.	4	8.789	2.19725	953834	397812	XB-FEAT-953834	ENSXETT00000005311		scaffold_197	1776901	1805480	1					ENSG00000005471	ABCB4	ENSP00000265723	ortholog_one2many	60	62
ENSXETG00000002493	abcb1	Xl.966	NM_001087925	multidrug resistance protein (xemdr), mRNA.	4	8.789	2.19725	953834	397812	XB-FEAT-953834	ENSXETT00000005310		scaffold_197	1776901	1805480	1					ENSG00000085563	ABCB1	ENSP00000265724	ortholog_one2many	62	64
ENSXETG00000002493	abcb1	Xl.966	NM_001087925	multidrug resistance protein (xemdr), mRNA.	4	8.789	2.19725	953834	397812	XB-FEAT-953834	ENSXETT00000005311		scaffold_197	1776901	1805480	1					ENSG00000085563	ABCB1	ENSP00000265724	ortholog_one2many	62	64
ENSXETG00000008218	abcd3	Xl.1498	NM_001091511	hypothetical protein MGC82231 (MGC82231), mRNA.	146	124.644	0.853726	983901	432040	XB-FEAT-983901	ENSXETT00000018017	ATP-binding cassette sub-family D member 3 (70 kDa peroxisomal membrane protein)(PMP70) [Source:UniProtKB/Swiss-Prot;Acc:P28288]	scaffold_70	1874250	1903305	-1	ABCD3				ENSG00000117528	ABCD3	ENSP00000403357	ortholog_one2one	81	84
ENSXETG00000025168	abce1	Xl.7723	NM_001087292	ATP-binding cassette, sub-family E (OABP), member 1 (abce1), mRNA.	456	254.881	0.55895	993987	380454	XB-FEAT-993987	ENSXETT00000053891	ATP-binding cassette, sub-family E (OABP), member 1. [Source:UniProtKB/TrEMBL;Acc:Q6GL91]	scaffold_558	337925	353351	-1	abce1	Str.36502	abce1	BC074613	ENSG00000164163	ABCE1	ENSP00000411772	ortholog_one2one	94	94
ENSXETG00000025168	abce1	Xl.7723	NM_001087292	ATP-binding cassette, sub-family E (OABP), member 1 (abce1), mRNA.	456	254.881	0.55895	993987	380454	XB-FEAT-993987	ENSXETT00000053891	ATP-binding cassette, sub-family E (OABP), member 1. [Source:UniProtKB/TrEMBL;Acc:Q6GL91]	scaffold_558	337925	353351	-1	abce1	Str.5128	abce1	BC074613	ENSG00000164163	ABCE1	ENSP00000411772	ortholog_one2one	94	94
ENSXETG00000024088	abcf1	Xl.15852	NM_001094174	MGC81714 protein (MGC81714), mRNA.	463	241.298	0.521162	993167	447467	XB-FEAT-993167	ENSXETT00000051971	ATP-binding cassette sub-family F member 1 (ATP-binding cassette 50)(TNF-alpha-stimulated ABC protein) [Source:UniProtKB/Swiss-Prot;Acc:Q8NE71]	scaffold_488	693507	723646	1	ABCF1	Str.50368			ENSG00000204574	ABCF1	ENSP00000313603	ortholog_one2one	70	67
ENSXETG00000014410	abcf2	Xl.4203	NM_001086598	ATP-binding cassette, sub-family F (GCN20), member 2 (abcf2), nuclear gene encoding mitochondrial protein, mRNA.	1551	536.129	0.345667	959632	379759	XB-FEAT-959632	ENSXETT00000031507	ATP-binding cassette sub-family F member 2 (Iron-inhibited ABC transporter 2) [Source:UniProtKB/Swiss-Prot;Acc:Q9UG63]	scaffold_1070	97370	103877	-1	ABCF2				ENSG00000033050	ABCF2	ENSP00000222388	ortholog_one2one	52	74
ENSXETG00000017277	abcf3	Xl.19536	NM_001089087	hypothetical protein LOC398565 (LOC398565), mRNA.	549	298.027	0.542854	6087269	398565	XB-FEAT-6087269	ENSXETT00000037613	ATP-binding cassette sub-family F member 3 [Source:UniProtKB/Swiss-Prot;Acc:Q9NUQ8]	scaffold_132	388911	409222	1	ABCF3				ENSG00000161204	ABCF3	ENSP00000411471	ortholog_one2one	77	76
ENSXETG00000000340	abcg2	Xl.80254	NM_001097672	hypothetical protein LOC100036892 (LOC100036892), mRNA.	17	19.176	1.128	991894	100036892	XB-FEAT-991894	ENSXETT00000000712		scaffold_392	385268	415527	-1	abcg2		abcg2		ENSG00000118777	ABCG2	ENSP00000237612	ortholog_one2one	69	68
ENSXETG00000007793	abhd11	Xl.50461	NM_001096473	abhydrolase domain containing 11 (abhd11), mRNA.	44	47.141	1.07139	952689	735011	XB-FEAT-952689	ENSXETT00000017026	Abhydrolase domain-containing protein 11 (EC 3.-.-.-)(Williams-Beuren syndrome chromosomal region 21 protein) [Source:UniProtKB/Swiss-Prot;Acc:Q8NFV4]	scaffold_135	1277891	1304596	-1	ABHD11				ENSG00000106077	ABHD11	ENSP00000222800	ortholog_one2one	46	47
ENSXETG00000002652	abhd13	Xl.76073	NM_001091522	hypothetical protein MGC83139 (MGC83139), mRNA.	26	21.573	0.829731	5936167	432053	XB-FEAT-5936167	ENSXETT00000005694	Abhydrolase domain-containing protein 13 (EC 3.-.-.-) [Source:UniProtKB/Swiss-Prot;Acc:Q7L211]	scaffold_42	1930193	1931203	-1	ABHD13				ENSG00000139826	ABHD13	ENSP00000365063	ortholog_one2one	87	87
ENSXETG00000000088	abhd14b	Xl.21128	NM_001086438	hypothetical protein MGC68600 (MGC68600), mRNA.	16	8.789	0.549312	972691	379597	XB-FEAT-972691	ENSXETT00000000155	Abhydrolase domain-containing protein 14B (EC 3.-.-.-)(CCG1-interacting factor B) [Source:UniProtKB/Swiss-Prot;Acc:Q96IU4]	scaffold_159	497142	499198	-1	ABHD14B				ENSG00000114779	ABHD14B	ENSP00000378455	ortholog_one2one	54	54
ENSXETG00000003147	abhd3	Xl.11489	NM_001095957	hypothetical protein MGC84955 (MGC84955), mRNA.	16	11.985	0.749062	984641	734476	XB-FEAT-984641	ENSXETT00000006832	Hypothetical protein mgc108095. [Source:UniProtKB/TrEMBL;Acc:Q4VA73]	scaffold_84	2185996	2218873	-1	abhd3	Str.25921	abhd3	BC096513	ENSG00000158201	ABHD3	ENSP00000289119	ortholog_one2one	74	74
ENSXETG00000022025	abhd5	Xl.48465	NM_001093096	abhydrolase domain containing 5 (abhd5), mRNA.	2	1.598	0.799	939788	446400	XB-FEAT-939788	ENSXETT00000047673	Hypothetical protein. [Source:UniProtKB/TrEMBL;Acc:Q5BKI2]	scaffold_320	702989	720644	-1	abhd5	Str.27563	abhd5	BC091064	ENSG00000011198	ABHD5	ENSP00000390849	ortholog_one2one	74	69
ENSXETG00000008670	abhd6	Xl.2672	NM_001092840	MGC84753 protein (MGC84753), mRNA.	6	3.196	0.532667	966284	444738	XB-FEAT-966284	ENSXETT00000018982	Monoacylglycerol lipase ABHD6 (EC 3.1.1.23)(2-arachidonoylglycerol hydrolase)(Abhydrolase domain-containing protein 6) [Source:UniProtKB/Swiss-Prot;Acc:Q9BV23]	scaffold_126	2268026	2277892	1	ABHD6	Str.30197			ENSG00000163686	ABHD6	ENSP00000420315	ortholog_one2one	74	74
ENSXETG00000018784	abi1	Xl.7665	NM_001094289	MGC84356 protein (MGC84356), mRNA.	148	81.498	0.550662	942151	447582	XB-FEAT-942151	ENSXETT00000040704	Abi1-prov protein. [Source:UniProtKB/TrEMBL;Acc:Q68FB6]	scaffold_47	894352	941107	1	abi1				ENSG00000136754	ABI1	ENSP00000347555	ortholog_one2one	88	89
ENSXETG00000018784	abi1	Xl.7665	NM_001094289	MGC84356 protein (MGC84356), mRNA.	148	81.498	0.550662	942151	447582	XB-FEAT-942151	ENSXETT00000040705	Abi1-prov protein. [Source:UniProtKB/TrEMBL;Acc:Q68FB6]	scaffold_47	894352	941107	1	abi1	Str.24339	abi1	BC079926	ENSG00000136754	ABI1	ENSP00000347555	ortholog_one2one	88	89
ENSXETG00000004155	abi2	Xl.956	NM_001087591	animal 4 (lan4-a), mRNA.	142	184.569	1.29978	944588	394360	XB-FEAT-944588	ENSXETT00000009002		scaffold_218	455077	489979	1	abi2		abi2		ENSG00000138443	ABI2	ENSP00000295851	ortholog_one2one	88	84
ENSXETG00000004155	abi2	Xl.956	NM_001087591	animal 4 (lan4-a), mRNA.	142	184.569	1.29978	944588	394360	XB-FEAT-944588	ENSXETT00000009003		scaffold_218	455077	489979	1	abi2				ENSG00000138443	ABI2	ENSP00000295851	ortholog_one2one	88	84
ENSXETG00000008021	abr	Xl.18250	NM_001086740	active BCR-related gene (abr), mRNA.	99	185.368	1.8724	5797082	379901	XB-FEAT-5797082	ENSXETT00000017574	Active breakpoint cluster region-related protein [Source:UniProtKB/Swiss-Prot;Acc:Q12979]	scaffold_423	703754	790540	-1	ABR				ENSG00000159842	ABR	ENSP00000303909	ortholog_one2one	52	78
ENSXETG00000005684	abt1	Xl.17486	NM_001085931	similar to activator of basal transcription (MGC52939), mRNA.	392	387.515	0.988559	5916362	379087	XB-FEAT-5916362	ENSXETT00000012527	Activator of basal transcription 1 (hABT1)(Basal transcriptional activator) [Source:UniProtKB/Swiss-Prot;Acc:Q9ULW3]	scaffold_2421	17235	18372	-1	ABT1				ENSG00000146109	ABT1	ENSP00000274849	ortholog_one2one	47	55
ENSXETG00000002061	abtb1	Xl.2965	NM_001091738	ankyrin repeat and BTB (POZ) domain containing 1 (abtb1), mRNA.	23	19.975	0.868478	976578	432301	XB-FEAT-976578	ENSXETT00000004410	Ankyrin repeat and BTB/POZ domain-containing protein 1 (Elongation factor 1A-binding protein) [Source:UniProtKB/Swiss-Prot;Acc:Q969K4]	scaffold_44	3190455	3210311	-1	ABTB1				ENSG00000114626	ABTB1	ENSP00000232744	ortholog_one2one	70	71
ENSXETG00000003783	abtb2	Xl.49589	NM_001094801	hypothetical LOC495101 (LOC495101), mRNA.	9	3.995	0.443889	984510	495101	XB-FEAT-984510	ENSXETT00000008224	Hypothetical LOC496423. [Source:UniProtKB/TrEMBL;Acc:Q640A3]	scaffold_82	485525	555167	-1	Q640A3_XENTR			BC082727	ENSG00000166016	ABTB2	ENSP00000298992	ortholog_one2one	75	62
ENSXETG00000018446	acaa1	Xl.23854	NM_001087135	acetyl-Coenzyme A acyltransferase 1 (acaa1), nuclear gene encoding mitochondrial protein, mRNA.	150	211.735	1.41157	963067	380296	XB-FEAT-963067	ENSXETT00000039956	3-ketoacyl-CoA thiolase, peroxisomal Precursor (EC 2.3.1.16)(Beta-ketothiolase)(Acetyl-CoA acyltransferase)(Peroxisomal 3-oxoacyl-CoA thiolase) [Source:UniProtKB/Swiss-Prot;Acc:P09110]	scaffold_333	139757	150274	1	ACAA1				ENSG00000060971	ACAA1	ENSP00000333664	ortholog_one2one	50	65
ENSXETG00000018446	acaa1	Xl.23854	NM_001087135	acetyl-Coenzyme A acyltransferase 1 (acaa1), nuclear gene encoding mitochondrial protein, mRNA.	150	211.735	1.41157	963067	380296	XB-FEAT-963067	ENSXETT00000039954	3-ketoacyl-CoA thiolase, peroxisomal Precursor (EC 2.3.1.16)(Beta-ketothiolase)(Acetyl-CoA acyltransferase)(Peroxisomal 3-oxoacyl-CoA thiolase) [Source:UniProtKB/Swiss-Prot;Acc:P09110]	scaffold_333	139757	150274	1	ACAA1				ENSG00000060971	ACAA1	ENSP00000333664	ortholog_one2one	50	65
ENSXETG00000020333	acaa2	Xl.23075	NM_001087263	acetyl-Coenzyme A acyltransferase 2 (mitochondrial 3-oxoacyl-Coenzyme A thiolase) (acaa2), nuclear gene encoding mitochondrial protein, mRNA.	104	121.448	1.16777	5827757	380424	XB-FEAT-5827757	ENSXETT00000043870	3-ketoacyl-CoA thiolase, mitochondrial (EC 2.3.1.16)(Beta-ketothiolase)(Acetyl-CoA acyltransferase)(Mitochondrial 3-oxoacyl-CoA thiolase)(T1) [Source:UniProtKB/Swiss-Prot;Acc:P42765]	scaffold_5247	603	6170	1	ACAA2				ENSG00000167315	ACAA2	ENSP00000381557	ortholog_one2one	73	73
ENSXETG00000008327	acad8	Xl.78465	NM_001086445	hypothetical protein MGC64378 (MGC64378), mRNA.	160	106.267	0.664169	955811	379604	XB-FEAT-955811	ENSXETT00000018266	Isobutyryl-CoA dehydrogenase, mitochondrial Precursor (EC 1.3.99.-)(Acyl-CoA dehydrogenase family member 8)(ACAD-8)(Activator-recruited cofactor 42 kDa component)(ARC42) [Source:UniProtKB/Swiss-Prot;Acc:Q9UKU7]	scaffold_331	1076779	1106942	1	ACAD8	Str.41878			ENSG00000151498	ACAD8	ENSP00000281182	ortholog_one2one	76	76
ENSXETG00000001719	acad9	Xl.44539	NM_001093424	acyl-Coenzyme A dehydrogenase family, member 9 (acad9), mRNA.	312	390.711	1.25228	5885004	446728	XB-FEAT-5885004	ENSXETT00000003600	MGC108374 protein. [Source:UniProtKB/TrEMBL;Acc:Q5FVW9]	scaffold_1111	138109	157897	1	acad9		acad9	BC089733	ENSG00000177646	ACAD9	ENSP00000312618	ortholog_one2one	70	69
ENSXETG00000001719	acad9	Xl.44539	NM_001093424	acyl-Coenzyme A dehydrogenase family, member 9 (acad9), mRNA.	312	390.711	1.25228	5885004	446728	XB-FEAT-5885004	ENSXETT00000003602	MGC108374 protein. [Source:UniProtKB/TrEMBL;Acc:Q5FVW9]	scaffold_1111	138109	157897	1	acad9				ENSG00000177646	ACAD9	ENSP00000312618	ortholog_one2one	70	69
ENSXETG00000001085	acadl	Xl.5962	NM_001093365	acyl-Coenzyme A dehydrogenase, long chain (acadl), nuclear gene encoding mitochondrial protein, mRNA.	153	145.418	0.950444	958718	446669	XB-FEAT-958718	ENSXETT00000002367		scaffold_664	482550	501898	1	acadl	Str.8318	acadl		ENSG00000115361	ACADL	ENSP00000233710	ortholog_one2one	75	72
ENSXETG00000002983	acadm	Xl.45234	NM_001093163	acyl-Coenzyme A dehydrogenase, C-4 to C-12 straight chain (acadm), nuclear gene encoding mitochondrial protein, mRNA.	372	385.118	1.03526	972934	446467	XB-FEAT-972934	ENSXETT00000006513	Medium-chain specific acyl-CoA dehydrogenase, mitochondrial Precursor (MCAD)(EC 1.3.99.3) [Source:UniProtKB/Swiss-Prot;Acc:P11310]	scaffold_187	534252	542151	-1	ACADM				ENSG00000117054	ACADM	ENSP00000359871	ortholog_one2one	75	81
ENSXETG00000012275	acads	Xl.10197	NM_001087400	short chain acyl-coenzyme A dehydrogenase (acads), mRNA.	71	66.317	0.934042	855929	380563	XB-FEAT-855929	ENSXETT00000026824	Acyl-Coenzyme A dehydrogenase, C-2 to C-3 short chain. [Source:UniProtKB/TrEMBL;Acc:Q6P324]	scaffold_17	5323228	5331023	1	acads	Str.4799	acads	BC064210	ENSG00000122971	ACADS	ENSP00000242592	ortholog_one2one	79	79
ENSXETG00000014477	acat1	Xl.25595	NM_001091210	Acetyl-CoA acetyltransferase A, mitochondrial (acat1-a), nuclear gene encoding mitochondrial protein, mRNA.	83	54.332	0.654602	977281	414639	XB-FEAT-977281	ENSXETT00000031684	MGC107795 protein. [Source:UniProtKB/TrEMBL;Acc:Q5BKN8]	scaffold_119	2339016	2350135	1	acat1	Str.50662	acat1	BC091004	ENSG00000075239	ACAT1	ENSP00000265838	ortholog_one2one	74	75
ENSXETG00000014477	acat1	Xl.25595	NM_001091210	Acetyl-CoA acetyltransferase A, mitochondrial (acat1-a), nuclear gene encoding mitochondrial protein, mRNA.	83	54.332	0.654602	977281	414639	XB-FEAT-977281	ENSXETT00000031684	MGC107795 protein. [Source:UniProtKB/TrEMBL;Acc:Q5BKN8]	scaffold_119	2339016	2350135	1	acat1	Str.5645	acat1	BC091004	ENSG00000075239	ACAT1	ENSP00000265838	ortholog_one2one	74	75
ENSXETG00000021174	acat2	Xl.46792	NM_001088451	acetyl-CoA acetyltransferase 2 (acat2), mRNA.	3	7.191	2.397	5929869	398120	XB-FEAT-5929869	ENSXETT00000045783	Acetyl-Coenzyme A acetyltransferase 2. [Source:UniProtKB/TrEMBL;Acc:Q6P802]	scaffold_74	211356	225024	1	acat2	Str.9951	acat2	BC061429	ENSG00000120437	ACAT2	ENSP00000356015	ortholog_one2one	73	72
ENSXETG00000022634	acbd3	Xl.15549	NM_001099907	acyl-Coenzyme A binding domain containing 3 (acbd3), mRNA.	302	312.409	1.03447	958908	100101327	XB-FEAT-958908	ENSXETT00000048980	Golgi resident protein GCP60 (Acyl-CoA-binding domain-containing protein 3)(Golgi phosphoprotein 1)(GOLPH1)(Golgi complex-associated protein 1)(GOCAP1)(PBR- and PKA-associated protein 7)(Peripheral benzodiazepine receptor-associated protein PAP7) [Source:UniProtKB/Swiss-Prot;Acc:Q9H3P7]	scaffold_719	279978	292975	1	ACBD3	Str.11138			ENSG00000182827	ACBD3	ENSP00000355777	ortholog_one2one	78	79
ENSXETG00000018777	acbd5	Xl.47761	NM_001094397	MGC81871 protein (MGC81871), mRNA.	92	216.529	2.35358	982909	447727	XB-FEAT-982909	ENSXETT00000040674	Acbd5-prov protein. [Source:UniProtKB/TrEMBL;Acc:Q640U0]	scaffold_47	871742	883444	-1	BC082499.1		BC082499.1	BC082499	ENSG00000107897	ACBD5	ENSP00000365049	ortholog_one2one	43	50
ENSXETG00000023141	acbd6	Xl.6444	NM_001095974	hypothetical protein MGC114637 (MGC114637), mRNA.	578	641.597	1.11003	989233	734493	XB-FEAT-989233	ENSXETT00000050059	MGC79661 protein. [Source:UniProtKB/TrEMBL;Acc:Q66JD7]	scaffold_252	362899	400639	1	acbd6	Str.34066	acbd6	BC080953	ENSG00000135847	ACBD6	ENSP00000356567	ortholog_one2one	59	58
ENSXETG00000019454	acer3	Xl.32071	NM_001094946	hypothetical LOC495272 (LOC495272), mRNA.	152	140.624	0.925158	994449	495272	XB-FEAT-994449	ENSXETT00000042144	Alkaline ceramidase 3 (Alkaline CDase 3)(AlkCDase 3)(EC 3.5.1.-)(Alkaline phytoceramidase)(aPHC)(Alkaline dihydroceramidase SB89) [Source:UniProtKB/Swiss-Prot;Acc:Q9NUN7]	scaffold_609	43026	61701	-1	ACER3				ENSG00000078124	ACER3	ENSP00000278544	ortholog_one2one	76	76
ENSXETG00000002292	acly	Xl.49101	NM_001094786	hypothetical LOC495086 (LOC495086), mRNA.	249	336.379	1.35092	992493	495086	XB-FEAT-992493	ENSXETT00000004892	ATP-citrate synthase (EC 2.3.3.8)(ATP-citrate (pro-S-)-lyase)(Citrate cleavage enzyme) [Source:UniProtKB/Swiss-Prot;Acc:P53396]	scaffold_440	665658	696816	-1	ACLY				ENSG00000131473	ACLY	ENSP00000386040	ortholog_one2one	74	77
ENSXETG00000002292	acly	Xl.49101	NM_001094786	hypothetical LOC495086 (LOC495086), mRNA.	249	336.379	1.35092	992493	495086	XB-FEAT-992493	ENSXETT00000004898	ATP-citrate synthase (EC 2.3.3.8)(ATP-citrate (pro-S-)-lyase)(Citrate cleavage enzyme) [Source:UniProtKB/Swiss-Prot;Acc:P53396]	scaffold_440	665658	696816	-1	ACLY				ENSG00000131473	ACLY	ENSP00000386040	ortholog_one2one	74	77
ENSXETG00000009184	aco1	Xl.77777	NM_001087108	aconitase 1 (ratireb), mRNA.	173	129.438	0.748197	1012107	380269	XB-FEAT-1012107	ENSXETT00000020189	Cytoplasmic aconitate hydratase (Aconitase)(EC 4.2.1.3)(Citrate hydro-lyase)(Iron-responsive element-binding protein 1)(IRE-BP 1)(Iron regulatory protein 1)(IRP1)(Ferritin repressor protein) [Source:UniProtKB/Swiss-Prot;Acc:P21399]	scaffold_162	2030802	2053384	1	ACO1				ENSG00000122729	ACO1	ENSP00000369255	ortholog_one2one	85	84
ENSXETG00000006892	aco2	Xl.68659	NM_001092794	MGC84375 protein (MGC84375), mRNA.	20	25.568	1.2784	1000784	444692	XB-FEAT-1000784	ENSXETT00000015081		scaffold_69	1262464	1277713	1						NA			NA	NA
ENSXETG00000019998	acot11	Xl.63007	NM_001114804	hypothetical protein LOC100137660 (LOC100137660), mRNA.	63	54.332	0.862413	5864265	100137660	XB-FEAT-5864265	ENSXETT00000043229	Acyl-coenzyme A thioesterase 11 (Acyl-CoA thioesterase 11)(EC 3.1.2.-)(Acyl-CoA thioester hydrolase 11)(Brown fat-inducible thioesterase)(BFIT)(Adipose-associated thioesterase) [Source:UniProtKB/Swiss-Prot;Acc:Q8WXI4]	scaffold_1	6423395	6441105	1	ACOT11				ENSG00000162390	ACOT11	ENSP00000360366	ortholog_one2one	60	66
ENSXETG00000027806	acot12	Xl.9815	NM_001092637	MGC82100 protein (MGC82100), mRNA.	73	83.895	1.14925	987296	444535	XB-FEAT-987296	ENSXETT00000057851	Acyl-coenzyme A thioesterase 12 (Acyl-CoA thioesterase 12)(EC 3.1.2.1)(Acyl-CoA thioester hydrolase 12)(Cytoplasmic acetyl-CoA hydrolase 1)(hCACH-1)(CACH-1)(START domain-containing protein 12)(StARD12) [Source:UniProtKB/Swiss-Prot;Acc:Q8WYK0]	scaffold_165	860298	879698	1	ACOT12				ENSG00000172497	ACOT12	ENSP00000303246	ortholog_one2one	58	55
ENSXETG00000000057	acot2	Xl.41711	NM_001091148	hypothetical protein MGC83099 (MGC83099), mRNA.	5	7.99	1.598	1011313	414573	XB-FEAT-1011313	ENSXETT00000000095	Cytosolic acyl coenzyme A thioester hydrolase, inducible (EC 3.1.2.2) (Long chain acyl-CoA thioester hydrolase) (Long chain acyl-CoA hydrolase) (CTE-I) (CTE-Ib). [Source:UniProtKB/Swiss-Prot;Acc:Q86TX2] [from human gene ENSG00000184227]	scaffold_68	102009	106894	1					ENSG00000119673	ACOT2	ENSP00000238651	ortholog_one2many	50	57
ENSXETG00000000057	acot2	Xl.41711	NM_001091148	hypothetical protein MGC83099 (MGC83099), mRNA.	5	7.99	1.598	1011313	414573	XB-FEAT-1011313	ENSXETT00000000095	Cytosolic acyl coenzyme A thioester hydrolase, inducible (EC 3.1.2.2) (Long chain acyl-CoA thioester hydrolase) (Long chain acyl-CoA hydrolase) (CTE-I) (CTE-Ib). [Source:UniProtKB/Swiss-Prot;Acc:Q86TX2] [from human gene ENSG00000184227]	scaffold_68	102009	106894	1					ENSG00000177465	ACOT4	ENSP00000323071	ortholog_one2many	51	50
ENSXETG00000000057	acot2	Xl.41711	NM_001091148	hypothetical protein MGC83099 (MGC83099), mRNA.	5	7.99	1.598	1011313	414573	XB-FEAT-1011313	ENSXETT00000000095	Cytosolic acyl coenzyme A thioester hydrolase, inducible (EC 3.1.2.2) (Long chain acyl-CoA thioester hydrolase) (Long chain acyl-CoA hydrolase) (CTE-I) (CTE-Ib). [Source:UniProtKB/Swiss-Prot;Acc:Q86TX2] [from human gene ENSG00000184227]	scaffold_68	102009	106894	1					ENSG00000184227	ACOT1	ENSP00000311224	ortholog_one2many	57	56
ENSXETG00000000057	acot2	Xl.41711	NM_001091148	hypothetical protein MGC83099 (MGC83099), mRNA.	5	7.99	1.598	1011313	414573	XB-FEAT-1011313	ENSXETT00000000095	Cytosolic acyl coenzyme A thioester hydrolase, inducible (EC 3.1.2.2) (Long chain acyl-CoA thioester hydrolase) (Long chain acyl-CoA hydrolase) (CTE-I) (CTE-Ib). [Source:UniProtKB/Swiss-Prot;Acc:Q86TX2] [from human gene ENSG00000184227]	scaffold_68	102009	106894	1					ENSG00000205669	ACOT6	ENSP00000370531	ortholog_one2many	49	23
ENSXETG00000012601	acox1	Xl.55674	NM_001096680	hypothetical protein MGC131363 (MGC131363), mRNA.	63	52.734	0.837048	1008077	735228	XB-FEAT-1008077	ENSXETT00000027604	MGC108278 protein. [Source:UniProtKB/TrEMBL;Acc:Q5EBF7]	scaffold_545	675433	689290	-1	acox1	Str.15330	acox1	BC089698	ENSG00000161533	ACOX1	ENSP00000301608	ortholog_one2one	71	71
ENSXETG00000012601	acox1	Xl.55674	NM_001096680	hypothetical protein MGC131363 (MGC131363), mRNA.	63	52.734	0.837048	1008077	735228	XB-FEAT-1008077	ENSXETT00000027596	MGC108278 protein. [Source:UniProtKB/TrEMBL;Acc:Q5EBF7]	scaffold_545	675433	689290	-1	acox1				ENSG00000161533	ACOX1	ENSP00000301608	ortholog_one2one	71	71
ENSXETG00000023676	acox2	Xl.16340	NM_001091064	hypothetical protein MGC83074 (MGC83074), mRNA.	8	13.583	1.69788	5845945	414480	XB-FEAT-5845945	ENSXETT00000051094		scaffold_822	362264	373885	1	acox2	Str.5730	acox2		ENSG00000168306	ACOX2	ENSP00000307697	ortholog_one2one	53	54
ENSXETG00000027987	acp1	Xl.12114	NM_001114769	hypothetical protein LOC100137613 (LOC100137613), mRNA.	54	19.975	0.369907	973003	100137613	XB-FEAT-973003	ENSXETT00000058107	MGC89650 protein. [Source:UniProtKB/TrEMBL;Acc:Q6DEU0]	scaffold_199	441506	449931	1	Q6DEU0_XENTR	Str.49052			ENSG00000143727	ACP1	ENSP00000272065	ortholog_one2one	69	70
ENSXETG00000027987	acp1	Xl.12114	NM_001114769	hypothetical protein LOC100137613 (LOC100137613), mRNA.	54	19.975	0.369907	973003	100137613	XB-FEAT-973003	ENSXETT00000058109	MGC89650 protein. [Source:UniProtKB/TrEMBL;Acc:Q6DEU0]	scaffold_199	441506	449931	1	Q6DEU0_XENTR			BC077004	ENSG00000143727	ACP1	ENSP00000272065	ortholog_one2one	69	70
ENSXETG00000003979	acp2	Xl.71198	NM_001127731	Lysosomal acid phosphatase (acp2), mRNA.	617	632.808	1.02562	1001254	100158274	XB-FEAT-1001254	ENSXETT00000008618	Lysosomal acid phosphatase Precursor (LAP)(EC 3.1.3.2) [Source:UniProtKB/Swiss-Prot;Acc:P11117]	scaffold_82	235886	245776	1	ACP2				ENSG00000134575	ACP2	ENSP00000256997	ortholog_one2one	59	57
ENSXETG00000016725	acp5	Xl.10948	NM_001091758	hypothetical protein MGC78938 (MGC78938), mRNA.	192	235.705	1.22763	957093	432322	XB-FEAT-957093	ENSXETT00000036485	Acp5-prov protein. [Source:UniProtKB/TrEMBL;Acc:Q66IG6]	scaffold_448	332731	344914	-1	acp5	Str.17055	acp5	BC081357	ENSG00000102575	ACP5	ENSP00000413456	ortholog_one2one	56	56
ENSXETG00000000300	acpp	Xl.48988	NM_001093611	testicular acid phosphatase homolog precursor (acpt), mRNA.	18	28.764	1.598	960830	446918	XB-FEAT-960830	ENSXETT00000000597	Testicular acid phosphatase Precursor (EC 3.1.3.2) [Source:UniProtKB/Swiss-Prot;Acc:Q9BZG2]	scaffold_106	413039	434625	1	ACPT				ENSG00000142513	ACPT	ENSP00000270593	ortholog_one2one	47	47
ENSXETG00000021876	acsbg2	Xl.5085	NM_001086025	long-chain-fatty-acid--CoA ligase ACSBG2 (acsbg2), mRNA.	584	524.144	0.897507	1006639	379181	XB-FEAT-1006639	ENSXETT00000047348	Long-chain-fatty-acid--CoA ligase ACSBG2 (EC 6.2.1.3)(Acyl-CoA synthetase bubblegum family member 2)(Bubblegum-related protein)(PRTD-NY3) [Source:UniProtKB/Swiss-Prot;Acc:Q5FVE4]	scaffold_386	762920	777832	1	ACSBG2				ENSG00000130377	ACSBG2	ENSP00000252669	ortholog_one2one	54	49
ENSXETG00000011261	acsf3	Xl.15704	NM_001092845	MGC84772 protein (MGC84772), mRNA.	36	36.754	1.02094	964810	444743	XB-FEAT-964810	ENSXETT00000024596	Acyl-CoA synthetase family member 3, mitochondrial Precursor (EC 6.2.1.-) [Source:UniProtKB/Swiss-Prot;Acc:Q4G176]	scaffold_66	2316942	2336237	1	ACSF3	Str.38351			ENSG00000176715	ACSF3	ENSP00000320646	ortholog_one2one	60	60
ENSXETG00000001539	acsl1	Xl.15591	NM_001086974	fatty acid Coenzyme A ligase (facl2), mRNA.	329	235.705	0.716429	5739726	380135	XB-FEAT-5739726	ENSXETT00000003233	Acyl-CoA synthetase long-chain family member 6. [Source:UniProtKB/TrEMBL;Acc:Q6DF45]	scaffold_90	2445550	2472553	-1	acsl1	Str.12878	acsl1	BC076898	ENSG00000151726	ACSL1	ENSP00000281455	ortholog_one2one	76	76
ENSXETG00000012429	acsl3	Xl.55688	NM_001130948	hypothetical protein LOC100174803 (LOC100174803), mRNA.	128	88.689	0.692883	5966956	100174803	XB-FEAT-5966956	ENSXETT00000027173	Long-chain-fatty-acid--CoA ligase 4 (EC 6.2.1.3)(Long-chain acyl-CoA synthetase 4)(LACS 4) [Source:UniProtKB/Swiss-Prot;Acc:O60488]	scaffold_407	1311	12980	-1	ACSL4				ENSG00000068366	ACSL4	ENSP00000361149	ortholog_one2one	56	79
ENSXETG00000016740	acsm3	Xl.50124	NM_001092901	MGC82117 protein (MGC82117), mRNA.	11	6.392	0.581091	486977	444799	XB-FEAT-486977	ENSXETT00000036505	Acyl-coenzyme A synthetase ACSM3, mitochondrial Precursor (EC 6.2.1.2)(Acyl-CoA synthetase medium-chain family member 3)(Middle-chain acyl-CoA synthetase 3)(Butyryl coenzyme A synthetase 3)(Butyrate--CoA ligase 3)(Protein SA homolog) [Source:UniProtKB/Swiss-Prot;Acc:Q53FZ2]	scaffold_14	3580304	3595628	-1	ACSM3				ENSG00000005187	ACSM3	ENSP00000289416	ortholog_one2one	62	63
ENSXETG00000004291	acss2	Xl.47656	NM_001091984	MGC80104 protein (MGC80104), mRNA.	29	19.975	0.688793	5916993	443879	XB-FEAT-5916993	ENSXETT00000009352		scaffold_294	788266	812184	-1						NA			NA	NA
ENSXETG00000025116	actb	Xl.4138	NM_001088953	hypothetical protein MGC52661 (MGC52661), mRNA.	5382	3542.77	0.658262	490882	398459	XB-FEAT-490882	ENSXETT00000003955	Hypothetical protein MGC76228. [Source:UniProtKB/TrEMBL;Acc:Q6NVA9]	scaffold_2	956727	960934	-1	BC068217.1	Str.6660	BC068217.1	BC082343		NA			NA	NA
ENSXETG00000012911	actc1	Xl.1115	NM_001086591	actin, alpha 1, skeletal muscle (acta1), mRNA.	162	8.789	0.0542531	480346	379752	XB-FEAT-480346	ENSXETT00000020370	Hypothetical protein MGC75697. [Source:UniProtKB/TrEMBL;Acc:Q6P8G3]	scaffold_37	2544539	2550891	-1	BC062494.1		BC062494.1	BC061264	ENSG00000159251	ACTC1	ENSP00000290378	ortholog_one2one	100	100
ENSXETG00000012911	actc1	Xl.1115	NM_001086591	actin, alpha 1, skeletal muscle (acta1), mRNA.	162	8.789	0.0542531	480346	379752	XB-FEAT-480346	ENSXETT00000028240	Hypothetical protein MGC75697. [Source:UniProtKB/TrEMBL;Acc:Q6P8G3]	scaffold_37	2544539	2550891	-1	BC062494.1		BC061264.1	BC062494	ENSG00000159251	ACTC1	ENSP00000290378	ortholog_one2one	100	100
ENSXETG00000012911	actc1	Xl.1115	NM_001086591	actin, alpha 1, skeletal muscle (acta1), mRNA.	162	8.789	0.0542531	480346	379752	XB-FEAT-480346	ENSXETT00000028240	Hypothetical protein MGC75697. [Source:UniProtKB/TrEMBL;Acc:Q6P8G3]	scaffold_37	2544539	2550891	-1	BC062494.1		BC062494.1	BC061264	ENSG00000159251	ACTC1	ENSP00000290378	ortholog_one2one	100	100
ENSXETG00000012911	actc1	Xl.1115	NM_001086591	actin, alpha 1, skeletal muscle (acta1), mRNA.	162	8.789	0.0542531	480346	379752	XB-FEAT-480346	ENSXETT00000020370	Hypothetical protein MGC75697. [Source:UniProtKB/TrEMBL;Acc:Q6P8G3]	scaffold_37	2544539	2550891	-1	BC062494.1		BC061264.1	BC062494	ENSG00000159251	ACTC1	ENSP00000290378	ortholog_one2one	100	100
ENSXETG00000012911	actc1	Xl.1115	NM_001086591	actin, alpha 1, skeletal muscle (acta1), mRNA.	162	8.789	0.0542531	480346	379752	XB-FEAT-480346	ENSXETT00000028240	Hypothetical protein MGC75697. [Source:UniProtKB/TrEMBL;Acc:Q6P8G3]	scaffold_37	2544539	2550891	-1	BC062494.1		BC061264.1	BC061264	ENSG00000159251	ACTC1	ENSP00000290378	ortholog_one2one	100	100
ENSXETG00000012911	actc1	Xl.1115	NM_001086591	actin, alpha 1, skeletal muscle (acta1), mRNA.	162	8.789	0.0542531	480346	379752	XB-FEAT-480346	ENSXETT00000020370	Hypothetical protein MGC75697. [Source:UniProtKB/TrEMBL;Acc:Q6P8G3]	scaffold_37	2544539	2550891	-1	BC062494.1		BC062494.1	BC062494	ENSG00000159251	ACTC1	ENSP00000290378	ortholog_one2one	100	100
ENSXETG00000012911	actc1	Xl.1115	NM_001086591	actin, alpha 1, skeletal muscle (acta1), mRNA.	162	8.789	0.0542531	480346	379752	XB-FEAT-480346	ENSXETT00000020370	Hypothetical protein MGC75697. [Source:UniProtKB/TrEMBL;Acc:Q6P8G3]	scaffold_37	2544539	2550891	-1	BC062494.1		BC061264.1	BC061264	ENSG00000159251	ACTC1	ENSP00000290378	ortholog_one2one	100	100
ENSXETG00000012911	actc1	Xl.1115	NM_001086591	actin, alpha 1, skeletal muscle (acta1), mRNA.	162	8.789	0.0542531	480346	379752	XB-FEAT-480346	ENSXETT00000028240	Hypothetical protein MGC75697. [Source:UniProtKB/TrEMBL;Acc:Q6P8G3]	scaffold_37	2544539	2550891	-1	BC062494.1		BC062494.1	BC062494	ENSG00000159251	ACTC1	ENSP00000290378	ortholog_one2one	100	100
ENSXETG00000027641	actg1	Xl.29221	NM_001096383	Actin, cytoplasmic type 8 (MGC131002), mRNA.	4101	6017.27	1.46727	491617	734918	XB-FEAT-491617	ENSXETT00000057558	Actin, cytoplasmic, type 5. [Source:UniProtKB/TrEMBL;Acc:Q6P378]	scaffold_560	491577	495621	-1	actg1	Str.6666	BC084443.1	BC064155	ENSG00000184009	ACTG1	ENSP00000331514	ortholog_one2one	99	99
ENSXETG00000027641	actg1	Xl.29221	NM_001096383	Actin, cytoplasmic type 8 (MGC131002), mRNA.	4101	6017.27	1.46727	491617	734918	XB-FEAT-491617	ENSXETT00000057558	Actin, cytoplasmic, type 5. [Source:UniProtKB/TrEMBL;Acc:Q6P378]	scaffold_560	491577	495621	-1	actg1	Str.6666	actg1	BC064155	ENSG00000184009	ACTG1	ENSP00000331514	ortholog_one2one	99	99
ENSXETG00000007260	actl6a	Xl.2490	NM_001086982	actin-related protein (baf53a-pending), mRNA.	1043	997.951	0.956808	491947	380143	XB-FEAT-491947	ENSXETT00000015779	Actin-like 6A. [Source:UniProtKB/TrEMBL;Acc:Q6P350]	scaffold_3	7260031	7271097	1	BC064183.1	Str.6426	BC064183.1	BC064183	ENSG00000136518	ACTL6A	ENSP00000397552	ortholog_one2one	86	91
ENSXETG00000017933	actn1	Xl.47080	NM_001090829	ACTN1 protein (actn1), mRNA.	242	136.629	0.564583	493908	399422	XB-FEAT-493908	ENSXETT00000038881	Alpha-actinin-1 (Alpha-actinin cytoskeletal isoform)(Non-muscle alpha-actinin-1)(F-actin cross-linking protein) [Source:UniProtKB/Swiss-Prot;Acc:P12814]	scaffold_145	607664	668840	1	ACTN1	Str.11134			ENSG00000072110	ACTN1	ENSP00000366035	apparent_ortholog_one2one	88	92
ENSXETG00000025296	actn2	Xl.76277	NM_001091629	hypothetical protein MGC79034 (MGC79034), mRNA.	6	5.593	0.932167	489121	432169	XB-FEAT-489121	ENSXETT00000038879	MGC89234 protein. [Source:UniProtKB/TrEMBL;Acc:Q6DF05]	scaffold_74	2829932	2864542	-1	Q6DF05_XENTR	Str.24543		BC076938	ENSG00000077522	ACTN2	ENSP00000355537	ortholog_one2one	87	87
ENSXETG00000011409	actn3	Xl.76514	NM_001093023	actinin, alpha 3 (actn3), mRNA.	2	0.799	0.3995	920241	446326	XB-FEAT-920241	ENSXETT00000000063		scaffold_628	29507	68498	-1						NA			NA	NA
ENSXETG00000000040	actn4	Xl.76493	NM_001093561	actinin, alpha 4 (actn4), mRNA.	311	276.454	0.88892	494338	446865	XB-FEAT-494338	ENSXETT00000000062	Actinin, alpha 4. [Source:UniProtKB/TrEMBL;Acc:Q6DFP7]	scaffold_461	938359	959187	-1	Q6DFP7_XENTR	Str.714		BC076687	ENSG00000130402	ACTN4	ENSP00000252699	ortholog_one2one	86	91
ENSXETG00000011980	actr10	Xl.49146	NM_001095020	hypothetical LOC495357 (LOC495357), mRNA.	30	27.166	0.905533	493722	495357	XB-FEAT-493722	ENSXETT00000026199	Actin-related protein 10 (hARP11) [Source:UniProtKB/Swiss-Prot;Acc:Q9NZ32]	scaffold_68	2019270	2028556	1	ACTR10				ENSG00000131966	ACTR10	ENSP00000254286	ortholog_one2one	73	74
ENSXETG00000015217	actr1a	Xl.11469	NM_001093013	ARP1 actin-related protein 1 homolog A, centractin alpha (yeast) (actr1a), mRNA.	173	241.298	1.39479	491901	446316	XB-FEAT-491901	ENSXETT00000033291	Alpha-centractin (Centractin)(Centrosome-associated actin homolog)(Actin-RPV)(ARP1) [Source:UniProtKB/Swiss-Prot;Acc:P61163]	scaffold_401	440368	450121	-1	ACTR1A				ENSG00000138107	ACTR1A	ENSP00000358921	ortholog_one2one	97	97
ENSXETG00000014001	actr2	Xl.6941	NM_001095724	ARP2 actin-related protein 2 homolog (yeast) (MGC53325), mRNA.	196	198.951	1.01506	488997	734239	XB-FEAT-488997	ENSXETT00000030571	MGC69469 protein. [Source:UniProtKB/TrEMBL;Acc:Q5BL41]	scaffold_8	5527714	5549580	-1	BC090611.1	Str.3189	BC090611.1	BC090611	ENSG00000138071	ACTR2	ENSP00000367220	ortholog_one2many	97	98
ENSXETG00000014001	actr2	Xl.6941	NM_001095724	ARP2 actin-related protein 2 homolog (yeast) (MGC53325), mRNA.	196	198.951	1.01506	488997	734239	XB-FEAT-488997	ENSXETT00000030571	MGC69469 protein. [Source:UniProtKB/TrEMBL;Acc:Q5BL41]	scaffold_8	5527714	5549580	-1	BC090611.1	Str.3189	BC090611.1	BC090611	ENSG00000213985	AC078899.2	ENSP00000380341	ortholog_one2many	92	92
ENSXETG00000015291	actr3	Xl.23453	NM_001086923	ARP3 actin-related protein 3 homolog (yeast) (actr3), mRNA.	287	647.989	2.2578	5915062	380084	XB-FEAT-5915062	ENSXETT00000033431	ARP3 actin-related protein 3 homolog. [Source:UniProtKB/TrEMBL;Acc:Q6P309]	scaffold_1736	5514	17647	-1	BC064225.1		BC064225.1	BC075462	ENSG00000115091	ACTR3	ENSP00000263238	ortholog_one2one	88	92
ENSXETG00000015291	actr3	Xl.23453	NM_001086923	ARP3 actin-related protein 3 homolog (yeast) (actr3), mRNA.	287	647.989	2.2578	5915062	380084	XB-FEAT-5915062	ENSXETT00000033431	ARP3 actin-related protein 3 homolog. [Source:UniProtKB/TrEMBL;Acc:Q6P309]	scaffold_1736	5514	17647	-1	BC064225.1		BC064225.1	BC064225	ENSG00000115091	ACTR3	ENSP00000263238	ortholog_one2one	88	92
ENSXETG00000001885	actr6	Xl.14417	NM_001097901	hypothetical protein LOC100037212 (LOC100037212), mRNA.	223	109.463	0.490865	5860963	100037212	XB-FEAT-5860963	ENSXETT00000003982		scaffold_339	378396	388801	-1	TEgg077g12.1	Str.26985	TEgg077g12.1		ENSG00000075089	ACTR6	ENSP00000188312	ortholog_one2one	90	90
ENSXETG00000001885	actr6	Xl.14417	NM_001097901	hypothetical protein LOC100037212 (LOC100037212), mRNA.	223	109.463	0.490865	5860963	100037212	XB-FEAT-5860963	ENSXETT00000003982		scaffold_339	378396	388801	-1	TEgg077g12.1	Str.495	TEgg077g12.1		ENSG00000075089	ACTR6	ENSP00000188312	ortholog_one2one	90	90
NA	actr8-a	Xl.7773	NM_001087256	ARP8 actin-related protein 8 homolog (yeast) (actr8-a), mRNA.	373	596.054	1.598	6454263	380417	NA	NA	NA	NA	NA	NA	NA	NA	NA	NA	NA	NA	NA	NA	NA	NA	NA
ENSXETG00000010380	acvr1	Xl.202	NM_001090258	activin receptor like kinase-2 (xALK-2), mRNA.	428	423.47	0.989416	478849	399083	XB-FEAT-478849	ENSXETT00000022799		scaffold_51	2574818	2628673	1	TEgg065o02.1	Str.6508	TEgg065o02.1		ENSG00000115170	ACVR1	ENSP00000263640	ortholog_one2one	81	81
ENSXETG00000010380	acvr1	Xl.202	NM_001090258	activin receptor like kinase-2 (xALK-2), mRNA.	428	423.47	0.989416	478849	399083	XB-FEAT-478849	ENSXETT00000022799		scaffold_51	2574818	2628673	1	TEgg065o02.1	Str.6508	TEgg065o02.1		ENSG00000115170	ACVR1	ENSP00000263640	ortholog_one2one	81	81
ENSXETG00000010380	acvr1	Xl.202	NM_001090258	activin receptor like kinase-2 (xALK-2), mRNA.	428	423.47	0.989416	478849	399083	XB-FEAT-478849	ENSXETT00000022799		scaffold_51	2574818	2628673	1	TEgg065o02.1	Str.6508	TEgg065o02.1		ENSG00000115170	ACVR1	ENSP00000263640	ortholog_one2one	81	81
ENSXETG00000010380	acvr1	Xl.202	NM_001090258	activin receptor like kinase-2 (xALK-2), mRNA.	428	423.47	0.989416	478849	399083	XB-FEAT-478849	ENSXETT00000022799		scaffold_51	2574818	2628673	1	TEgg065o02.1	Str.6508	TEgg065o02.1		ENSG00000115170	ACVR1	ENSP00000263640	ortholog_one2one	81	81
ENSXETG00000010380	acvr1	Xl.202	NM_001090258	activin receptor like kinase-2 (xALK-2), mRNA.	428	423.47	0.989416	478849	399083	XB-FEAT-478849	ENSXETT00000022799		scaffold_51	2574818	2628673	1	TEgg065o02.1	Str.6508	TEgg065o02.1		ENSG00000115170	ACVR1	ENSP00000263640	ortholog_one2one	81	81
ENSXETG00000010380	acvr1	Xl.202	NM_001090258	activin receptor like kinase-2 (xALK-2), mRNA.	428	423.47	0.989416	478849	399083	XB-FEAT-478849	ENSXETT00000022799		scaffold_51	2574818	2628673	1	TEgg065o02.1	Str.6508	TEgg065o02.1		ENSG00000115170	ACVR1	ENSP00000263640	ortholog_one2one	81	81
ENSXETG00000010380	acvr1	Xl.202	NM_001090258	activin receptor like kinase-2 (xALK-2), mRNA.	428	423.47	0.989416	478849	399083	XB-FEAT-478849	ENSXETT00000022799		scaffold_51	2574818	2628673	1	TEgg065o02.1	Str.6508	TEgg065o02.1		ENSG00000115170	ACVR1	ENSP00000263640	ortholog_one2one	81	81
ENSXETG00000010380	acvr1	Xl.202	NM_001090258	activin receptor like kinase-2 (xALK-2), mRNA.	428	423.47	0.989416	478849	399083	XB-FEAT-478849	ENSXETT00000022799		scaffold_51	2574818	2628673	1	TEgg065o02.1	Str.6508	TEgg065o02.1		ENSG00000115170	ACVR1	ENSP00000263640	ortholog_one2one	81	81
ENSXETG00000010380	acvr1	Xl.202	NM_001090258	activin receptor like kinase-2 (xALK-2), mRNA.	428	423.47	0.989416	478849	399083	XB-FEAT-478849	ENSXETT00000022799		scaffold_51	2574818	2628673	1	TEgg065o02.1	Str.6508	TEgg065o02.1		ENSG00000115170	ACVR1	ENSP00000263640	ortholog_one2one	81	81
ENSXETG00000010380	acvr1	Xl.202	NM_001090258	activin receptor like kinase-2 (xALK-2), mRNA.	428	423.47	0.989416	478849	399083	XB-FEAT-478849	ENSXETT00000022799		scaffold_51	2574818	2628673	1	TEgg065o02.1	Str.6508	TEgg065o02.1		ENSG00000115170	ACVR1	ENSP00000263640	ortholog_one2one	81	81
ENSXETG00000010380	acvr1	Xl.202	NM_001090258	activin receptor like kinase-2 (xALK-2), mRNA.	428	423.47	0.989416	478849	399083	XB-FEAT-478849	ENSXETT00000022799		scaffold_51	2574818	2628673	1	TEgg065o02.1	Str.6508	TEgg065o02.1		ENSG00000115170	ACVR1	ENSP00000263640	ortholog_one2one	81	81
ENSXETG00000010380	acvr1	Xl.202	NM_001090258	activin receptor like kinase-2 (xALK-2), mRNA.	428	423.47	0.989416	478849	399083	XB-FEAT-478849	ENSXETT00000022799		scaffold_51	2574818	2628673	1	TEgg065o02.1	Str.6508	TEgg065o02.1		ENSG00000115170	ACVR1	ENSP00000263640	ortholog_one2one	81	81
ENSXETG00000010380	acvr1	Xl.202	NM_001090258	activin receptor like kinase-2 (xALK-2), mRNA.	428	423.47	0.989416	478849	399083	XB-FEAT-478849	ENSXETT00000022799		scaffold_51	2574818	2628673	1	TEgg065o02.1	Str.6508	TEgg065o02.1		ENSG00000115170	ACVR1	ENSP00000263640	ortholog_one2one	81	81
ENSXETG00000010380	acvr1	Xl.202	NM_001090258	activin receptor like kinase-2 (xALK-2), mRNA.	428	423.47	0.989416	478849	399083	XB-FEAT-478849	ENSXETT00000022799		scaffold_51	2574818	2628673	1	TEgg065o02.1	Str.6508	TEgg065o02.1		ENSG00000115170	ACVR1	ENSP00000263640	ortholog_one2one	81	81
ENSXETG00000010380	acvr1	Xl.202	NM_001090258	activin receptor like kinase-2 (xALK-2), mRNA.	428	423.47	0.989416	478849	399083	XB-FEAT-478849	ENSXETT00000022799		scaffold_51	2574818	2628673	1	TEgg065o02.1	Str.6508	TEgg065o02.1		ENSG00000115170	ACVR1	ENSP00000263640	ortholog_one2one	81	81
ENSXETG00000010380	acvr1	Xl.202	NM_001090258	activin receptor like kinase-2 (xALK-2), mRNA.	428	423.47	0.989416	478849	399083	XB-FEAT-478849	ENSXETT00000022799		scaffold_51	2574818	2628673	1	TEgg065o02.1	Str.6508	TEgg065o02.1		ENSG00000115170	ACVR1	ENSP00000263640	ortholog_one2one	81	81
ENSXETG00000010380	acvr1	Xl.202	NM_001090258	activin receptor like kinase-2 (xALK-2), mRNA.	428	423.47	0.989416	478849	399083	XB-FEAT-478849	ENSXETT00000022799		scaffold_51	2574818	2628673	1	TEgg065o02.1	Str.6508	TEgg065o02.1		ENSG00000115170	ACVR1	ENSP00000263640	ortholog_one2one	81	81
ENSXETG00000010380	acvr1	Xl.202	NM_001090258	activin receptor like kinase-2 (xALK-2), mRNA.	428	423.47	0.989416	478849	399083	XB-FEAT-478849	ENSXETT00000022799		scaffold_51	2574818	2628673	1	TEgg065o02.1	Str.6508	TEgg065o02.1		ENSG00000115170	ACVR1	ENSP00000263640	ortholog_one2one	81	81
ENSXETG00000010380	acvr1	Xl.202	NM_001090258	activin receptor like kinase-2 (xALK-2), mRNA.	428	423.47	0.989416	478849	399083	XB-FEAT-478849	ENSXETT00000022799		scaffold_51	2574818	2628673	1	TEgg065o02.1	Str.6508	TEgg065o02.1		ENSG00000115170	ACVR1	ENSP00000263640	ortholog_one2one	81	81
ENSXETG00000010380	acvr1	Xl.202	NM_001090258	activin receptor like kinase-2 (xALK-2), mRNA.	428	423.47	0.989416	478849	399083	XB-FEAT-478849	ENSXETT00000022799		scaffold_51	2574818	2628673	1	TEgg065o02.1	Str.6508	TEgg065o02.1		ENSG00000115170	ACVR1	ENSP00000263640	ortholog_one2one	81	81
ENSXETG00000010380	acvr1	Xl.202	NM_001090258	activin receptor like kinase-2 (xALK-2), mRNA.	428	423.47	0.989416	478849	399083	XB-FEAT-478849	ENSXETT00000022799		scaffold_51	2574818	2628673	1	TEgg065o02.1	Str.6508	TEgg065o02.1		ENSG00000115170	ACVR1	ENSP00000263640	ortholog_one2one	81	81
ENSXETG00000010380	acvr1	Xl.202	NM_001090258	activin receptor like kinase-2 (xALK-2), mRNA.	428	423.47	0.989416	478849	399083	XB-FEAT-478849	ENSXETT00000022799		scaffold_51	2574818	2628673	1	TEgg065o02.1	Str.6508	TEgg065o02.1		ENSG00000115170	ACVR1	ENSP00000263640	ortholog_one2one	81	81
ENSXETG00000010380	acvr1	Xl.202	NM_001090258	activin receptor like kinase-2 (xALK-2), mRNA.	428	423.47	0.989416	478849	399083	XB-FEAT-478849	ENSXETT00000022799		scaffold_51	2574818	2628673	1	TEgg065o02.1	Str.6508	TEgg065o02.1		ENSG00000115170	ACVR1	ENSP00000263640	ortholog_one2one	81	81
ENSXETG00000010380	acvr1	Xl.202	NM_001090258	activin receptor like kinase-2 (xALK-2), mRNA.	428	423.47	0.989416	478849	399083	XB-FEAT-478849	ENSXETT00000022799		scaffold_51	2574818	2628673	1	TEgg065o02.1	Str.6508	TEgg065o02.1		ENSG00000115170	ACVR1	ENSP00000263640	ortholog_one2one	81	81
ENSXETG00000010380	acvr1	Xl.202	NM_001090258	activin receptor like kinase-2 (xALK-2), mRNA.	428	423.47	0.989416	478849	399083	XB-FEAT-478849	ENSXETT00000022799		scaffold_51	2574818	2628673	1	TEgg065o02.1	Str.6508	TEgg065o02.1		ENSG00000115170	ACVR1	ENSP00000263640	ortholog_one2one	81	81
ENSXETG00000010380	acvr1	Xl.202	NM_001090258	activin receptor like kinase-2 (xALK-2), mRNA.	428	423.47	0.989416	478849	399083	XB-FEAT-478849	ENSXETT00000022799		scaffold_51	2574818	2628673	1	TEgg065o02.1	Str.6508	TEgg065o02.1		ENSG00000115170	ACVR1	ENSP00000263640	ortholog_one2one	81	81
ENSXETG00000010380	acvr1	Xl.202	NM_001090258	activin receptor like kinase-2 (xALK-2), mRNA.	428	423.47	0.989416	478849	399083	XB-FEAT-478849	ENSXETT00000022799		scaffold_51	2574818	2628673	1	TEgg065o02.1	Str.6508	TEgg065o02.1		ENSG00000115170	ACVR1	ENSP00000263640	ortholog_one2one	81	81
ENSXETG00000010380	acvr1	Xl.202	NM_001090258	activin receptor like kinase-2 (xALK-2), mRNA.	428	423.47	0.989416	478849	399083	XB-FEAT-478849	ENSXETT00000022799		scaffold_51	2574818	2628673	1	TEgg065o02.1	Str.6508	TEgg065o02.1		ENSG00000115170	ACVR1	ENSP00000263640	ortholog_one2one	81	81
ENSXETG00000010380	acvr1	Xl.202	NM_001090258	activin receptor like kinase-2 (xALK-2), mRNA.	428	423.47	0.989416	478849	399083	XB-FEAT-478849	ENSXETT00000022799		scaffold_51	2574818	2628673	1	TEgg065o02.1	Str.6508	TEgg065o02.1		ENSG00000115170	ACVR1	ENSP00000263640	ortholog_one2one	81	81
ENSXETG00000010380	acvr1	Xl.202	NM_001090258	activin receptor like kinase-2 (xALK-2), mRNA.	428	423.47	0.989416	478849	399083	XB-FEAT-478849	ENSXETT00000022799		scaffold_51	2574818	2628673	1	TEgg065o02.1	Str.6508	TEgg065o02.1		ENSG00000115170	ACVR1	ENSP00000263640	ortholog_one2one	81	81
ENSXETG00000010380	acvr1	Xl.202	NM_001090258	activin receptor like kinase-2 (xALK-2), mRNA.	428	423.47	0.989416	478849	399083	XB-FEAT-478849	ENSXETT00000022799		scaffold_51	2574818	2628673	1	TEgg065o02.1	Str.6508	TEgg065o02.1		ENSG00000115170	ACVR1	ENSP00000263640	ortholog_one2one	81	81
ENSXETG00000010380	acvr1	Xl.202	NM_001090258	activin receptor like kinase-2 (xALK-2), mRNA.	428	423.47	0.989416	478849	399083	XB-FEAT-478849	ENSXETT00000022799		scaffold_51	2574818	2628673	1	TEgg065o02.1	Str.6508	TEgg065o02.1		ENSG00000115170	ACVR1	ENSP00000263640	ortholog_one2one	81	81
ENSXETG00000010380	acvr1	Xl.202	NM_001090258	activin receptor like kinase-2 (xALK-2), mRNA.	428	423.47	0.989416	478849	399083	XB-FEAT-478849	ENSXETT00000022799		scaffold_51	2574818	2628673	1	TEgg065o02.1	Str.6508	TEgg065o02.1		ENSG00000115170	ACVR1	ENSP00000263640	ortholog_one2one	81	81
ENSXETG00000010380	acvr1	Xl.202	NM_001090258	activin receptor like kinase-2 (xALK-2), mRNA.	428	423.47	0.989416	478849	399083	XB-FEAT-478849	ENSXETT00000022799		scaffold_51	2574818	2628673	1	TEgg065o02.1	Str.6508	TEgg065o02.1		ENSG00000115170	ACVR1	ENSP00000263640	ortholog_one2one	81	81
ENSXETG00000010380	acvr1	Xl.202	NM_001090258	activin receptor like kinase-2 (xALK-2), mRNA.	428	423.47	0.989416	478849	399083	XB-FEAT-478849	ENSXETT00000022799		scaffold_51	2574818	2628673	1	TEgg065o02.1	Str.6508	TEgg065o02.1		ENSG00000115170	ACVR1	ENSP00000263640	ortholog_one2one	81	81
ENSXETG00000010380	acvr1	Xl.202	NM_001090258	activin receptor like kinase-2 (xALK-2), mRNA.	428	423.47	0.989416	478849	399083	XB-FEAT-478849	ENSXETT00000022799		scaffold_51	2574818	2628673	1	TEgg065o02.1	Str.6508	TEgg065o02.1		ENSG00000115170	ACVR1	ENSP00000263640	ortholog_one2one	81	81
ENSXETG00000010380	acvr1	Xl.202	NM_001090258	activin receptor like kinase-2 (xALK-2), mRNA.	428	423.47	0.989416	478849	399083	XB-FEAT-478849	ENSXETT00000022799		scaffold_51	2574818	2628673	1	TEgg065o02.1	Str.6508	TEgg065o02.1		ENSG00000115170	ACVR1	ENSP00000263640	ortholog_one2one	81	81
ENSXETG00000010380	acvr1	Xl.202	NM_001090258	activin receptor like kinase-2 (xALK-2), mRNA.	428	423.47	0.989416	478849	399083	XB-FEAT-478849	ENSXETT00000022799		scaffold_51	2574818	2628673	1	TEgg065o02.1	Str.6508	TEgg065o02.1		ENSG00000115170	ACVR1	ENSP00000263640	ortholog_one2one	81	81
ENSXETG00000010380	acvr1	Xl.202	NM_001090258	activin receptor like kinase-2 (xALK-2), mRNA.	428	423.47	0.989416	478849	399083	XB-FEAT-478849	ENSXETT00000022799		scaffold_51	2574818	2628673	1	TEgg065o02.1	Str.6508	TEgg065o02.1		ENSG00000115170	ACVR1	ENSP00000263640	ortholog_one2one	81	81
ENSXETG00000010380	acvr1	Xl.202	NM_001090258	activin receptor like kinase-2 (xALK-2), mRNA.	428	423.47	0.989416	478849	399083	XB-FEAT-478849	ENSXETT00000022799		scaffold_51	2574818	2628673	1	TEgg065o02.1	Str.6508	TEgg065o02.1		ENSG00000115170	ACVR1	ENSP00000263640	ortholog_one2one	81	81
ENSXETG00000010380	acvr1	Xl.202	NM_001090258	activin receptor like kinase-2 (xALK-2), mRNA.	428	423.47	0.989416	478849	399083	XB-FEAT-478849	ENSXETT00000022799		scaffold_51	2574818	2628673	1	TEgg065o02.1	Str.6508	TEgg065o02.1		ENSG00000115170	ACVR1	ENSP00000263640	ortholog_one2one	81	81
ENSXETG00000010380	acvr1	Xl.202	NM_001090258	activin receptor like kinase-2 (xALK-2), mRNA.	428	423.47	0.989416	478849	399083	XB-FEAT-478849	ENSXETT00000022799		scaffold_51	2574818	2628673	1	TEgg065o02.1	Str.6508	TEgg065o02.1		ENSG00000115170	ACVR1	ENSP00000263640	ortholog_one2one	81	81
ENSXETG00000010380	acvr1	Xl.202	NM_001090258	activin receptor like kinase-2 (xALK-2), mRNA.	428	423.47	0.989416	478849	399083	XB-FEAT-478849	ENSXETT00000022799		scaffold_51	2574818	2628673	1	TEgg065o02.1	Str.6508	TEgg065o02.1		ENSG00000115170	ACVR1	ENSP00000263640	ortholog_one2one	81	81
ENSXETG00000010380	acvr1	Xl.202	NM_001090258	activin receptor like kinase-2 (xALK-2), mRNA.	428	423.47	0.989416	478849	399083	XB-FEAT-478849	ENSXETT00000022799		scaffold_51	2574818	2628673	1	TEgg065o02.1	Str.6508	TEgg065o02.1		ENSG00000115170	ACVR1	ENSP00000263640	ortholog_one2one	81	81
ENSXETG00000010380	acvr1	Xl.202	NM_001090258	activin receptor like kinase-2 (xALK-2), mRNA.	428	423.47	0.989416	478849	399083	XB-FEAT-478849	ENSXETT00000022799		scaffold_51	2574818	2628673	1	TEgg065o02.1	Str.6508	TEgg065o02.1		ENSG00000115170	ACVR1	ENSP00000263640	ortholog_one2one	81	81
ENSXETG00000010380	acvr1	Xl.202	NM_001090258	activin receptor like kinase-2 (xALK-2), mRNA.	428	423.47	0.989416	478849	399083	XB-FEAT-478849	ENSXETT00000022799		scaffold_51	2574818	2628673	1	TEgg065o02.1	Str.6508	TEgg065o02.1		ENSG00000115170	ACVR1	ENSP00000263640	ortholog_one2one	81	81
ENSXETG00000010380	acvr1	Xl.202	NM_001090258	activin receptor like kinase-2 (xALK-2), mRNA.	428	423.47	0.989416	478849	399083	XB-FEAT-478849	ENSXETT00000022799		scaffold_51	2574818	2628673	1	TEgg065o02.1	Str.6508	TEgg065o02.1		ENSG00000115170	ACVR1	ENSP00000263640	ortholog_one2one	81	81
ENSXETG00000010380	acvr1	Xl.202	NM_001090258	activin receptor like kinase-2 (xALK-2), mRNA.	428	423.47	0.989416	478849	399083	XB-FEAT-478849	ENSXETT00000022799		scaffold_51	2574818	2628673	1	TEgg065o02.1	Str.6508	TEgg065o02.1		ENSG00000115170	ACVR1	ENSP00000263640	ortholog_one2one	81	81
ENSXETG00000010380	acvr1	Xl.202	NM_001090258	activin receptor like kinase-2 (xALK-2), mRNA.	428	423.47	0.989416	478849	399083	XB-FEAT-478849	ENSXETT00000022799		scaffold_51	2574818	2628673	1	TEgg065o02.1	Str.6508	TEgg065o02.1		ENSG00000115170	ACVR1	ENSP00000263640	ortholog_one2one	81	81
ENSXETG00000010380	acvr1	Xl.202	NM_001090258	activin receptor like kinase-2 (xALK-2), mRNA.	428	423.47	0.989416	478849	399083	XB-FEAT-478849	ENSXETT00000022799		scaffold_51	2574818	2628673	1	TEgg065o02.1	Str.6508	TEgg065o02.1		ENSG00000115170	ACVR1	ENSP00000263640	ortholog_one2one	81	81
ENSXETG00000010380	acvr1	Xl.202	NM_001090258	activin receptor like kinase-2 (xALK-2), mRNA.	428	423.47	0.989416	478849	399083	XB-FEAT-478849	ENSXETT00000022799		scaffold_51	2574818	2628673	1	TEgg065o02.1	Str.6508	TEgg065o02.1		ENSG00000115170	ACVR1	ENSP00000263640	ortholog_one2one	81	81
ENSXETG00000010380	acvr1	Xl.202	NM_001090258	activin receptor like kinase-2 (xALK-2), mRNA.	428	423.47	0.989416	478849	399083	XB-FEAT-478849	ENSXETT00000022799		scaffold_51	2574818	2628673	1	TEgg065o02.1	Str.6508	TEgg065o02.1		ENSG00000115170	ACVR1	ENSP00000263640	ortholog_one2one	81	81
ENSXETG00000010380	acvr1	Xl.202	NM_001090258	activin receptor like kinase-2 (xALK-2), mRNA.	428	423.47	0.989416	478849	399083	XB-FEAT-478849	ENSXETT00000022799		scaffold_51	2574818	2628673	1	TEgg065o02.1	Str.6508	TEgg065o02.1		ENSG00000115170	ACVR1	ENSP00000263640	ortholog_one2one	81	81
ENSXETG00000010380	acvr1	Xl.202	NM_001090258	activin receptor like kinase-2 (xALK-2), mRNA.	428	423.47	0.989416	478849	399083	XB-FEAT-478849	ENSXETT00000022799		scaffold_51	2574818	2628673	1	TEgg065o02.1	Str.6508	TEgg065o02.1		ENSG00000115170	ACVR1	ENSP00000263640	ortholog_one2one	81	81
ENSXETG00000010380	acvr1	Xl.202	NM_001090258	activin receptor like kinase-2 (xALK-2), mRNA.	428	423.47	0.989416	478849	399083	XB-FEAT-478849	ENSXETT00000022799		scaffold_51	2574818	2628673	1	TEgg065o02.1	Str.6508	TEgg065o02.1		ENSG00000115170	ACVR1	ENSP00000263640	ortholog_one2one	81	81
ENSXETG00000010380	acvr1	Xl.202	NM_001090258	activin receptor like kinase-2 (xALK-2), mRNA.	428	423.47	0.989416	478849	399083	XB-FEAT-478849	ENSXETT00000022799		scaffold_51	2574818	2628673	1	TEgg065o02.1	Str.6508	TEgg065o02.1		ENSG00000115170	ACVR1	ENSP00000263640	ortholog_one2one	81	81
ENSXETG00000010380	acvr1	Xl.202	NM_001090258	activin receptor like kinase-2 (xALK-2), mRNA.	428	423.47	0.989416	478849	399083	XB-FEAT-478849	ENSXETT00000022799		scaffold_51	2574818	2628673	1	TEgg065o02.1	Str.6508	TEgg065o02.1		ENSG00000115170	ACVR1	ENSP00000263640	ortholog_one2one	81	81
ENSXETG00000010380	acvr1	Xl.202	NM_001090258	activin receptor like kinase-2 (xALK-2), mRNA.	428	423.47	0.989416	478849	399083	XB-FEAT-478849	ENSXETT00000022799		scaffold_51	2574818	2628673	1	TEgg065o02.1	Str.6508	TEgg065o02.1		ENSG00000115170	ACVR1	ENSP00000263640	ortholog_one2one	81	81
ENSXETG00000010380	acvr1	Xl.202	NM_001090258	activin receptor like kinase-2 (xALK-2), mRNA.	428	423.47	0.989416	478849	399083	XB-FEAT-478849	ENSXETT00000022799		scaffold_51	2574818	2628673	1	TEgg065o02.1	Str.6508	TEgg065o02.1		ENSG00000115170	ACVR1	ENSP00000263640	ortholog_one2one	81	81
ENSXETG00000010380	acvr1	Xl.202	NM_001090258	activin receptor like kinase-2 (xALK-2), mRNA.	428	423.47	0.989416	478849	399083	XB-FEAT-478849	ENSXETT00000022799		scaffold_51	2574818	2628673	1	TEgg065o02.1	Str.6508	TEgg065o02.1		ENSG00000115170	ACVR1	ENSP00000263640	ortholog_one2one	81	81
ENSXETG00000010380	acvr1	Xl.202	NM_001090258	activin receptor like kinase-2 (xALK-2), mRNA.	428	423.47	0.989416	478849	399083	XB-FEAT-478849	ENSXETT00000022799		scaffold_51	2574818	2628673	1	TEgg065o02.1	Str.6508	TEgg065o02.1		ENSG00000115170	ACVR1	ENSP00000263640	ortholog_one2one	81	81
ENSXETG00000010380	acvr1	Xl.202	NM_001090258	activin receptor like kinase-2 (xALK-2), mRNA.	428	423.47	0.989416	478849	399083	XB-FEAT-478849	ENSXETT00000022799		scaffold_51	2574818	2628673	1	TEgg065o02.1	Str.6508	TEgg065o02.1		ENSG00000115170	ACVR1	ENSP00000263640	ortholog_one2one	81	81
ENSXETG00000010380	acvr1	Xl.202	NM_001090258	activin receptor like kinase-2 (xALK-2), mRNA.	428	423.47	0.989416	478849	399083	XB-FEAT-478849	ENSXETT00000022799		scaffold_51	2574818	2628673	1	TEgg065o02.1	Str.6508	TEgg065o02.1		ENSG00000115170	ACVR1	ENSP00000263640	ortholog_one2one	81	81
ENSXETG00000000572	acvr1b	Xl.1058	NM_001090880	activin receptor-like kinase 4 (xalk4), mRNA.	32	67.116	2.09737	483903	399454	XB-FEAT-483903	ENSXETT00000001261		scaffold_130	662915	688837	1	acvr1b	Str.11050	acvr1b		ENSG00000135503	ACVR1B	ENSP00000257963	ortholog_one2one	82	79
ENSXETG00000021720	acvr2a	Xl.1080	NM_001090592	activin receptor (acvr2), mRNA.	221	160.599	0.726692	484011	399283	XB-FEAT-484011	ENSXETT00000046976	Activin receptor type-2A Precursor (EC 2.7.11.30)(Activin receptor type IIA)(ACTR-IIA)(ACTRIIA) [Source:UniProtKB/Swiss-Prot;Acc:P27037]	scaffold_232	98781	108703	-1	ACVR2A				ENSG00000121989	ACVR2A	ENSP00000241416	ortholog_one2one	85	88
ENSXETG00000020999	acvr2b	Xl.1053	NM_001090580	activin type IIB receptor (acvr2b), mRNA.	31	27.965	0.902097	484247	399277	XB-FEAT-484247	ENSXETT00000045383	Activin A receptor, type IIB. [Source:UniProtKB/TrEMBL;Acc:Q6DEV8]	scaffold_28	956248	977517	-1	acvr2b		acvr2b	BC076986	ENSG00000114739	ACVR2B	ENSP00000340361	ortholog_one2one	80	83
ENSXETG00000000089	acy1.1	Xl.48223	NM_001093437	aminoacylase 1 (acy1), mRNA.	21	27.965	1.33167	972680	446741	XB-FEAT-972680	ENSXETT00000000158	Aminoacylase 1. [Source:UniProtKB/TrEMBL;Acc:Q5M794]	scaffold_159	452870	477321	-1	acy1	Str.27754	acy1		ENSG00000243989	ACY1	ENSP00000420487	ortholog_one2one	45	57
ENSXETG00000008975	acy3	Xl.34147	NM_001096959	aspartoacylase-3 (acy3), mRNA.	188	118.252	0.629	5934781	779340	XB-FEAT-5934781	ENSXETT00000019664	MGC97491 protein. [Source:UniProtKB/TrEMBL;Acc:Q5BJ91]	scaffold_72	667476	674181	-1	BC091576.1	Str.5701	BC091576.1	BC091576	ENSG00000132744	ACY3	ENSP00000255082	ortholog_one2one	48	50
ENSXETG00000013250	acyp1	Xl.48341	NM_001093244	acylphosphatase 1, erythrocyte (common) type (acyp1), mRNA.	13	7.191	0.553154	5909300	446548	XB-FEAT-5909300	ENSXETT00000029009		scaffold_389	861669	866293	-1	acyp1		acyp1		ENSG00000119640	ACYP1	ENSP00000238618	ortholog_one2one	66	67
ENSXETG00000003459	ada	Xl.80690	NM_001092271	MGC80635 protein (MGC80635), mRNA.	13	14.382	1.10631	950500	444167	XB-FEAT-950500	ENSXETT00000007489	Adenosine deaminase (EC 3.5.4.4) (Adenosine aminohydrolase). [Source:UniProtKB/Swiss-Prot;Acc:Q63ZU0]	scaffold_48	2718128	2737705	1	ada	Str.27598	ada	BC082820	ENSG00000196839	ADA	ENSP00000361965	ortholog_one2one	68	70
ENSXETG00000001593	adad1	Xl.18640	NM_001096430	hypothetical protein MGC131342 (MGC131342), mRNA.	12	13.583	1.13192	493325	734966	XB-FEAT-493325	ENSXETT00000003357	Adenosine deaminase domain-containing protein 1 (Testis nuclear RNA-binding protein) [Source:UniProtKB/Swiss-Prot;Acc:Q96M93]	scaffold_704	475538	517238	-1	ADAD1				ENSG00000164113	ADAD1	ENSP00000296513	ortholog_one2one	52	54
ENSXETG00000001593	adad1	Xl.18640	NM_001096430	hypothetical protein MGC131342 (MGC131342), mRNA.	12	13.583	1.13192	493325	734966	XB-FEAT-493325	ENSXETT00000003359	Adenosine deaminase domain-containing protein 1 (Testis nuclear RNA-binding protein) [Source:UniProtKB/Swiss-Prot;Acc:Q96M93]	scaffold_704	475538	517238	-1	ADAD1				ENSG00000164113	ADAD1	ENSP00000296513	ortholog_one2one	52	54
ENSXETG00000001593	adad1	Xl.18640	NM_001096430	hypothetical protein MGC131342 (MGC131342), mRNA.	12	13.583	1.13192	493325	734966	XB-FEAT-493325	ENSXETT00000003358	Adenosine deaminase domain-containing protein 1 (Testis nuclear RNA-binding protein) [Source:UniProtKB/Swiss-Prot;Acc:Q96M93]	scaffold_704	475538	517238	-1	ADAD1				ENSG00000164113	ADAD1	ENSP00000296513	ortholog_one2one	52	54
ENSXETG00000020337	adal	Xl.33033	NM_001091830	hypothetical protein LOC443687 (LOC443687), mRNA.	22	19.975	0.907955	5873450	443687	XB-FEAT-5873450	ENSXETT00000043874	Adenosine deaminase-like protein (EC 3.5.4.-) [Source:UniProtKB/Swiss-Prot;Acc:Q6DHV7]	scaffold_118	242004	254786	-1	ADAL				ENSG00000168803	ADAL	ENSP00000398744	ortholog_one2one	62	62
ENSXETG00000010850	adam10	Xl.51047	NM_001090443	metalloprotease/disintegrin (adam10), mRNA.	334	425.867	1.27505	945387	399187	XB-FEAT-945387	ENSXETT00000023740	Disintegrin and metalloproteinase domain-containing protein 10 Precursor (ADAM 10)(EC 3.4.24.81)(Mammalian disintegrin-metalloprotease)(Kuzbanian protein homolog)(CDw156)(CD156c antigen) [Source:UniProtKB/Swiss-Prot;Acc:O14672]	scaffold_308	881508	928426	1	ADAM10				ENSG00000137845	ADAM10	ENSP00000260408	ortholog_one2one	81	82
ENSXETG00000008262	adam17	Xl.55983	NM_001095661	disintegrin metalloproteinase (adam17), mRNA.	53	40.749	0.768849	492533	733430	XB-FEAT-492533	ENSXETT00000018115	Disintegrin and metalloproteinase domain-containing protein 17 Precursor (ADAM 17)(EC 3.4.24.86)(TNF-alpha-converting enzyme)(TNF-alpha convertase)(Snake venom-like protease)(CD156b antigen) [Source:UniProtKB/Swiss-Prot;Acc:P78536]	scaffold_125	385	31902	1	ADAM17				ENSG00000151694	ADAM17	ENSP00000309968	ortholog_one2one	68	68
ENSXETG00000008262	adam17	Xl.55983	NM_001095661	disintegrin metalloproteinase (adam17), mRNA.	53	40.749	0.768849	492533	733430	XB-FEAT-492533	ENSXETT00000018114	Disintegrin and metalloproteinase domain-containing protein 17 Precursor (ADAM 17)(EC 3.4.24.86)(TNF-alpha-converting enzyme)(TNF-alpha convertase)(Snake venom-like protease)(CD156b antigen) [Source:UniProtKB/Swiss-Prot;Acc:P78536]	scaffold_125	385	31902	1	ADAM17				ENSG00000151694	ADAM17	ENSP00000309968	ortholog_one2one	68	68
ENSXETG00000007431	adam22	Xl.401	NM_001087444	metalloprotease/disintegrin xMDC11.2 (mdc11b), mRNA.	3	3.995	1.33167	957018	386621	XB-FEAT-957018	ENSXETT00000016173	Disintegrin and metalloproteinase domain-containing protein 22 Precursor (ADAM 22)(Metalloproteinase-like, disintegrin-like, and cysteine-rich protein 2)(Metalloproteinase-disintegrin ADAM22-3) [Source:UniProtKB/Swiss-Prot;Acc:Q9P0K1]	scaffold_437	927117	981106	-1	ADAM22				ENSG00000008277	ADAM22	ENSP00000392680	ortholog_one2one	63	73
ENSXETG00000011758	adam33	Xl.166	NM_001087445	a disintegrin and metalloprotease domain 13 (adam13), mRNA.	457	281.248	0.615422	988106	386623	XB-FEAT-988106	ENSXETT00000025721	Disintegrin and metalloproteinase domain-containing protein 33 Precursor (ADAM 33)(EC 3.4.24.-) [Source:UniProtKB/Swiss-Prot;Acc:Q9BZ11]	scaffold_198	849959	888453	-1	ADAM33				ENSG00000149451	ADAM33	ENSP00000348912	ortholog_one2one	44	41
NA	adam7	Xl.65870	NM_001127746	hypothetical protein LOC100158289 (LOC100158289), mRNA.	8	13.583	1.69788	982023	100158289	NA	NA	NA	NA	NA	NA	NA	NA	NA	NA	NA	NA	NA	NA	NA	NA	NA
ENSXETG00000015156	adam9	Xl.400	NM_001085604	a disintegrin and metalloproteinase domain 9 (adam9-A), mRNA.	92	118.252	1.28535	976452	373605	XB-FEAT-976452	ENSXETT00000033192	Disintegrin and metalloproteinase domain-containing protein 9 Precursor (ADAM 9)(EC 3.4.24.-)(Metalloprotease/disintegrin/cysteine-rich protein 9)(Myeloma cell metalloproteinase)(Meltrin-gamma)(Cellular disintegrin-related protein) [Source:UniProtKB/Swiss-Prot;Acc:Q13443]	scaffold_34	3075336	3121770	-1	ADAM9	Str.43037			ENSG00000168615	ADAM9	ENSP00000305538	ortholog_one2one	66	63
ENSXETG00000013631	adamts1	Xl.34510	NM_001095158	ADAM metallopeptidase with thrombospondin type 1 motif, 1 (adamts1), mRNA.	482	649.587	1.34769	492599	495679	XB-FEAT-492599	ENSXETT00000029862	A disintegrin and metalloproteinase with thrombospondin motifs 1 Precursor (ADAMTS-1)(ADAM-TS 1)(ADAM-TS1)(EC 3.4.24.-)(METH-1) [Source:UniProtKB/Swiss-Prot;Acc:Q9UHI8]	scaffold_164	1248471	1255512	-1	ADAMTS1				ENSG00000154734	ADAMTS1	ENSP00000284984	ortholog_one2one	68	71
ENSXETG00000003848	adar	Xl.167	NM_001088206	dsRNA adenosine deaminase (dsRAD-1), mRNA.	2217	2102.97	0.948565	854472	397992	XB-FEAT-854472	ENSXETT00000008359	Double-stranded RNA-specific adenosine deaminase (DRADA)(EC 3.5.4.-)(136 kDa double-stranded RNA-binding protein)(P136)(K88DSRBP)(Interferon-inducible protein 4)(IFI-4) [Source:UniProtKB/Swiss-Prot;Acc:P55265]	scaffold_1501	20838	32720	-1	ADAR				ENSG00000160710	ADAR	ENSP00000292205	ortholog_one2one	41	47
ENSXETG00000018692	adarb1	Xl.23829	NM_001095092	adenosine deaminase (LOC495438), mRNA.	161	151.011	0.937957	954084	495438	XB-FEAT-954084	ENSXETT00000057325	Double-stranded RNA-specific editase 1 (EC 3.5.-.-)(dsRNA adenosine deaminase)(RNA-editing deaminase 1)(RNA-editing enzyme 1) [Source:UniProtKB/Swiss-Prot;Acc:P78563]	scaffold_218	1609732	1628548	1	ADARB1				ENSG00000197381	ADARB1	ENSP00000374512	ortholog_one2one	76	81
ENSXETG00000018692	adarb1	Xl.23829	NM_001095092	adenosine deaminase (LOC495438), mRNA.	161	151.011	0.937957	954084	495438	XB-FEAT-954084	ENSXETT00000040471	Double-stranded RNA-specific editase 1 (EC 3.5.-.-)(dsRNA adenosine deaminase)(RNA-editing deaminase 1)(RNA-editing enzyme 1) [Source:UniProtKB/Swiss-Prot;Acc:P78563]	scaffold_218	1609732	1628548	1	ADARB1				ENSG00000197381	ADARB1	ENSP00000374512	ortholog_one2one	76	81
ENSXETG00000009790	adat2	Xl.51833	NM_001096014	hypothetical protein MGC115242 (MGC115242), mRNA.	25	15.98	0.6392	963028	734534	XB-FEAT-963028	ENSXETT00000021557	tRNA-specific adenosine deaminase 2 (EC 3.5.4.-)(tRNA-specific adenosine-34 deaminase subunit ADAT2)(Deaminase domain-containing protein 1) [Source:UniProtKB/Swiss-Prot;Acc:Q7Z6V5]	scaffold_274	583270	595948	1	ADAT2	Str.38616			ENSG00000189007	ADAT2	ENSP00000237283	ortholog_one2one	65	71
ENSXETG00000011088	adck1	Xl.47414	NM_001091936	MGC82384 protein (MGC82384), mRNA.	16	7.191	0.449437	1006944	443831	XB-FEAT-1006944	ENSXETT00000024217	AarF domain containing kinase 1. [Source:UniProtKB/TrEMBL;Acc:Q5M7P6]	scaffold_416	476859	497572	1	Q5M7P6_XENTR	Str.27765		BC088521	ENSG00000063761	ADCK1	ENSP00000238561	ortholog_one2one	63	63
ENSXETG00000002574	adck4	Xl.48732	NM_001093990	MGC86474 protein (MGC86474), mRNA.	74	91.086	1.23089	956766	447283	XB-FEAT-956766	ENSXETT00000005492	Uncharacterized aarF domain-containing protein kinase 4 (EC 2.7.11.-) [Source:UniProtKB/Swiss-Prot;Acc:Q96D53]	scaffold_409	787313	800341	-1	ADCK4				ENSG00000123815	ADCK4	ENSP00000315118	ortholog_one2one	58	56
ENSXETG00000017315	adcy9	Xl.1123	NM_001085833	adenylate cyclase 9 (adcy9), mRNA.	78	32.759	0.419987	999256	378610	XB-FEAT-999256	ENSXETT00000037697	Adenylate cyclase type 9 (EC 4.6.1.1)(Adenylate cyclase type IX)(ATP pyrophosphate-lyase 9)(Adenylyl cyclase 9) [Source:UniProtKB/Swiss-Prot;Acc:O60503]	scaffold_27	1773334	1834347	-1	ADCY9	Str.3341			ENSG00000162104	ADCY9	ENSP00000294016	ortholog_one2one	70	72
ENSXETG00000008015	add1	Xl.76835	NM_001087641	adducin 1 (alpha) (add1-a), mRNA.	486	307.615	0.632953	995029	394387	XB-FEAT-995029	ENSXETT00000017558	Adducin 2 (Beta). [Source:UniProtKB/TrEMBL;Acc:Q6GL07]	scaffold_688	428567	475197	1	add1		add1	BC074712	ENSG00000087274	ADD1	ENSP00000264758	ortholog_one2one	75	72
ENSXETG00000008015	add1	Xl.76835	NM_001087641	adducin 1 (alpha) (add1-a), mRNA.	486	307.615	0.632953	995029	394387	XB-FEAT-995029	ENSXETT00000054666	Adducin 2 (Beta). [Source:UniProtKB/TrEMBL;Acc:Q6GL07]	scaffold_688	428567	475197	1	add1				ENSG00000087274	ADD1	ENSP00000264758	ortholog_one2one	75	72
ENSXETG00000008015	add1	Xl.76835	NM_001087641	adducin 1 (alpha) (add1-a), mRNA.	486	307.615	0.632953	995029	394387	XB-FEAT-995029	ENSXETT00000054665	Adducin 2 (Beta). [Source:UniProtKB/TrEMBL;Acc:Q6GL07]	scaffold_688	428567	475197	1	add1				ENSG00000087274	ADD1	ENSP00000264758	ortholog_one2one	75	72
ENSXETG00000020204	add3	Xl.44846	NM_001091606	hypothetical protein LOC432146 (LOC432146), mRNA.	1697	1286.39	0.758038	5923006	432146	XB-FEAT-5923006	ENSXETT00000043595	Gamma-adducin (Adducin-like protein 70) [Source:UniProtKB/Swiss-Prot;Acc:Q9UEY8]	scaffold_1234	8711	26500	1	ADD3				ENSG00000148700	ADD3	ENSP00000348381	ortholog_one2one	55	62
ENSXETG00000011164	adh1c	Xl.81589	NM_001090095	hypothetical protein MGC68507 (MGC68507), mRNA.	1	3.995	3.995	6041029	398993	XB-FEAT-6041029	ENSXETT00000024409	MGC107857 protein. [Source:UniProtKB/TrEMBL;Acc:Q5BKM0]	scaffold_111	2028403	2043638	-1	adh6	Str.26581	adh6	BC091025	ENSG00000172955	ADH6	ENSP00000378359	ortholog_many2many	56	57
ENSXETG00000011164	adh1c	Xl.81589	NM_001090095	hypothetical protein MGC68507 (MGC68507), mRNA.	1	3.995	3.995	6041029	398993	XB-FEAT-6041029	ENSXETT00000024409	MGC107857 protein. [Source:UniProtKB/TrEMBL;Acc:Q5BKM0]	scaffold_111	2028403	2043638	-1	adh6	Str.26581	adh6	BC091025	ENSG00000187758	ADH1A	ENSP00000209668	ortholog_many2many	62	63
ENSXETG00000011164	adh1c	Xl.81589	NM_001090095	hypothetical protein MGC68507 (MGC68507), mRNA.	1	3.995	3.995	6041029	398993	XB-FEAT-6041029	ENSXETT00000024409	MGC107857 protein. [Source:UniProtKB/TrEMBL;Acc:Q5BKM0]	scaffold_111	2028403	2043638	-1	adh6	Str.26581	adh6	BC091025	ENSG00000196344	ADH7	ENSP00000420269	ortholog_many2many	57	61
ENSXETG00000011164	adh1c	Xl.81589	NM_001090095	hypothetical protein MGC68507 (MGC68507), mRNA.	1	3.995	3.995	6041029	398993	XB-FEAT-6041029	ENSXETT00000024409	MGC107857 protein. [Source:UniProtKB/TrEMBL;Acc:Q5BKM0]	scaffold_111	2028403	2043638	-1	adh6	Str.26581	adh6	BC091025	ENSG00000196616	ADH1B	ENSP00000306606	ortholog_many2many	62	64
ENSXETG00000009304	adh5p4	Xl.23916	NM_001092958	alcohol dehydrogenase class 3 (adh3), mRNA.	43	46.342	1.07772	977213	445841	XB-FEAT-977213	ENSXETT00000020485	Hypothetical LOC497007. [Source:UniProtKB/TrEMBL;Acc:Q5HZT1]	scaffold_111	2527139	2533660	1	adh5	Str.16550	adh5	BC088898	ENSG00000197894	ADH5	ENSP00000296412	ortholog_one2one	85	85
ENSXETG00000023251	adhfe1	Xl.15864	NM_001127802	alcohol dehydrogenase, iron containing, 1 (adhfe1), nuclear gene encoding mitochondrial protein, mRNA.	12	6.392	0.532667	966428	100158357	XB-FEAT-966428	ENSXETT00000050261	Alcohol dehydrogenase, iron containing, 1. [Source:UniProtKB/TrEMBL;Acc:Q6P371]	scaffold_144	75149	91494	1	Q6P371_XENTR	Str.5492		BC064162	ENSG00000147576	ADHFE1	ENSP00000379865	ortholog_one2one	78	79
ENSXETG00000007972	adipor1	Xl.51308	NM_001095969	hypothetical protein MGC114758 (MGC114758), mRNA.	8	41.548	5.1935	974528	734488	XB-FEAT-974528	ENSXETT00000017468	Adipor1-prov protein. [Source:UniProtKB/TrEMBL;Acc:Q66KJ1]	scaffold_512	209575	218947	-1	Q66KJ1_XENTR	Str.15110		BC080374	ENSG00000159346	ADIPOR1	ENSP00000341785	ortholog_one2one	86	85
ENSXETG00000009404	adipor2	Xl.15987	NM_001094102	MGC84736 protein (MGC84736), mRNA.	17	27.166	1.598	991128	447395	XB-FEAT-991128	ENSXETT00000020724	Adiponectin receptor protein 2 (Progestin and adipoQ receptor family member II) [Source:UniProtKB/Swiss-Prot;Acc:Q86V24]	scaffold_341	668485	728989	-1	ADIPOR2				ENSG00000006831	ADIPOR2	ENSP00000349616	ortholog_one2one	81	81
ENSXETG00000009404	adipor2	Xl.15987	NM_001094102	MGC84736 protein (MGC84736), mRNA.	17	27.166	1.598	991128	447395	XB-FEAT-991128	ENSXETT00000020725	Adiponectin receptor protein 2 (Progestin and adipoQ receptor family member II) [Source:UniProtKB/Swiss-Prot;Acc:Q86V24]	scaffold_341	668485	728989	-1	ADIPOR2				ENSG00000006831	ADIPOR2	ENSP00000349616	ortholog_one2one	81	81
ENSXETG00000020595	adk	Xl.44732	NM_001092888	MGC82032 protein (MGC82032), mRNA.	557	527.34	0.94675	997224	444786	XB-FEAT-997224	ENSXETT00000044492		scaffold_1153	6910	23977	1	adk	Str.1953	adk		ENSG00000156110	ADK	ENSP00000286621	ortholog_one2one	59	79
ENSXETG00000008743	admp	Xl.340	NM_001088323	anti-dorsalizing morphogenetic protein 1 (LOC398053), mRNA.	380	368.339	0.969313	485378	398053	XB-FEAT-485378	ENSXETT00000019176		scaffold_112	387230	390717	-1	TGas066c03.1	Str.11884	TGas066c03.1			NA			NA	NA
NA	admp2	Xl.16425	NM_001097118	anti-dorsalizing morphogenetic protein-2 (admp2), mRNA.	105	76.704	0.730514	483126	100036830	NA	NA	NA	NA	NA	NA	NA	NA	NA	NA	NA	NA	NA	NA	NA	NA	NA
ENSXETG00000014810	adnp2	Xl.4326	NM_001094728	hypothetical LOC495022 (LOC495022), mRNA.	222	207.74	0.935766	5841042	495022	XB-FEAT-5841042	ENSXETT00000032415	ADNP homeobox protein 2 (Zinc finger protein 508) [Source:UniProtKB/Swiss-Prot;Acc:Q6IQ32]	scaffold_213	1069840	1091472	1	ADNP2				ENSG00000101544	ADNP2	ENSP00000262198	ortholog_one2one	36	42
ENSXETG00000001078	adprh	Xl.48826	NM_001094261	MGC84193 protein (MGC84193), mRNA.	9	10.387	1.15411	5783597	447554	XB-FEAT-5783597	ENSXETT00000002340	[Protein ADP-ribosylarginine] hydrolase (ADP-ribosylarginine hydrolase)(EC 3.2.2.19)(ADP-ribose-L-arginine cleaving enzyme) [Source:UniProtKB/Swiss-Prot;Acc:P54922]	scaffold_664	98232	102351	-1	ADPRH				ENSG00000144843	ADPRH	ENSP00000420200	ortholog_one2one	66	66
ENSXETG00000016499	adrb1	Xl.14992	NM_001090683	beta-1 adrenergic receptor (adrb1), mRNA.	4	2.397	0.59925	6034587	399337	XB-FEAT-6034587	ENSXETT00000035983		scaffold_34	215825	256242	-1						NA			NA	NA
ENSXETG00000020842	adrb2	Xl.19871	NM_001092322	MGC80764 protein (MGC80764), mRNA.	37	47.141	1.27408	494301	444218	XB-FEAT-494301	ENSXETT00000045013	Beta-2 adrenergic receptor (Beta-2 adrenoreceptor)(Beta-2 adrenoceptor) [Source:UniProtKB/Swiss-Prot;Acc:P07550]	scaffold_447	57734	58993	1	ADRB2				ENSG00000169252	ADRB2	ENSP00000305372	ortholog_one2one	61	61
ENSXETG00000002007	adrm1	Xl.23151	NM_001086125	similar to adhesion regulating molecule 1 (MGC53234), mRNA.	65	79.101	1.21694	489444	379281	XB-FEAT-489444	ENSXETT00000004301	Proteasomal ubiquitin receptor ADRM1 (Adhesion-regulating molecule 1)(ARM-1)(110 kDa cell membrane glycoprotein)(Gp110)(Rpn13 homolog)(Proteasome regulatory particle non-ATPase 13)(hRpn13) [Source:UniProtKB/Swiss-Prot;Acc:Q16186]	scaffold_531	539604	547215	1	ADRM1				ENSG00000130706	ADRM1	ENSP00000253003	ortholog_one2one	77	77
ENSXETG00000002007	adrm1	Xl.23151	NM_001086125	similar to adhesion regulating molecule 1 (MGC53234), mRNA.	65	79.101	1.21694	489444	379281	XB-FEAT-489444	ENSXETT00000004073	Proteasomal ubiquitin receptor ADRM1 (Adhesion-regulating molecule 1)(ARM-1)(110 kDa cell membrane glycoprotein)(Gp110)(Rpn13 homolog)(Proteasome regulatory particle non-ATPase 13)(hRpn13) [Source:UniProtKB/Swiss-Prot;Acc:Q16186]	scaffold_531	539604	547215	1	ADRM1				ENSG00000130706	ADRM1	ENSP00000253003	ortholog_one2one	77	77
ENSXETG00000006328	adsl	Xl.17764	NM_001087124	adenylosuccinate lyase (adsl), mRNA.	187	296.429	1.58518	1001538	380285	XB-FEAT-1001538	ENSXETT00000013869	Adenylosuccinate lyase. [Source:UniProtKB/TrEMBL;Acc:Q6GLC2]	scaffold_88	108003	116670	1	adsl	Str.3693	adsl	BC074577	ENSG00000239900	ADSL	ENSP00000390107	ortholog_one2one	78	77
ENSXETG00000014538	adss	Xl.7236	NM_001086619	adenylosuccinate synthetase 2, non muscle (adss), mRNA.	380	383.52	1.00926	944122	379780	XB-FEAT-944122	ENSXETT00000031816	Adenylosuccinate synthetase, non muscle. [Source:UniProtKB/TrEMBL;Acc:Q6P875]	scaffold_173	708979	741437	-1	BC061354.1	Str.6485	BC061354.1	BC061354	ENSG00000035687	ADSS	ENSP00000355493	ortholog_one2one	78	78
ENSXETG00000007588	aen	Xl.25391	NM_001094575	hypothetical LOC494737 (LOC494737), mRNA.	95	103.071	1.08496	949417	494737	XB-FEAT-949417	ENSXETT00000016519	Apoptosis-enhancing nuclease (EC 3.1.-.-)(Interferon-stimulated 20 kDa exonuclease-like 1) [Source:UniProtKB/Swiss-Prot;Acc:Q8WTP8]	scaffold_22	1270242	1273235	1	AEN				ENSG00000181026	AEN	ENSP00000368533	ortholog_one2one	36	44
ENSXETG00000014365	aes	Xl.388	NM_001090063	amino enhancer split (aes), mRNA.	969	1080.25	1.11481	868116	398976	XB-FEAT-868116	ENSXETT00000031414		scaffold_202	417848	437717	1	aes				ENSG00000104953	TLE6	ENSP00000246112	ortholog_one2many	1	5
ENSXETG00000014365	aes	Xl.388	NM_001090063	amino enhancer split (aes), mRNA.	969	1080.25	1.11481	868116	398976	XB-FEAT-868116	ENSXETT00000031413		scaffold_202	417848	437717	1	aes		aes		ENSG00000104953	TLE6	ENSP00000246112	ortholog_one2many	1	5
ENSXETG00000014365	aes	Xl.388	NM_001090063	amino enhancer split (aes), mRNA.	969	1080.25	1.11481	868116	398976	XB-FEAT-868116	ENSXETT00000031414		scaffold_202	417848	437717	1	aes				ENSG00000104964	AES	ENSP00000221561	ortholog_one2many	67	90
ENSXETG00000014365	aes	Xl.388	NM_001090063	amino enhancer split (aes), mRNA.	969	1080.25	1.11481	868116	398976	XB-FEAT-868116	ENSXETT00000031413		scaffold_202	417848	437717	1	aes		aes		ENSG00000104964	AES	ENSP00000221561	ortholog_one2many	67	90
ENSXETG00000014365	aes	Xl.388	NM_001090063	amino enhancer split (aes), mRNA.	969	1080.25	1.11481	868116	398976	XB-FEAT-868116	ENSXETT00000031413		scaffold_202	417848	437717	1	aes		aes		ENSG00000235418	AC010547.1	ENSP00000405369	ortholog_one2many	0	0
ENSXETG00000014365	aes	Xl.388	NM_001090063	amino enhancer split (aes), mRNA.	969	1080.25	1.11481	868116	398976	XB-FEAT-868116	ENSXETT00000031414		scaffold_202	417848	437717	1	aes				ENSG00000235418	AC010547.1	ENSP00000405369	ortholog_one2many	0	0
NA	afap1l2	Xl.29865	NM_001086483	Actin filament-associated protein 1-like 2 (afap1l2), mRNA.	156	89.488	0.573641	6460467	379643	NA	NA	NA	NA	NA	NA	NA	NA	NA	NA	NA	NA	NA	NA	NA	NA	NA
ENSXETG00000014023	aftph	Xl.52093	NM_001096588	hypothetical protein MGC115640 (MGC115640), mRNA.	83	44.744	0.539084	877204	735131	XB-FEAT-877204	ENSXETT00000030639	Aftiphilin [Source:UniProtKB/Swiss-Prot;Acc:Q6ULP2]	scaffold_473	163478	165386	-1	AFTPH				ENSG00000119844	AFTPH	ENSP00000397726	ortholog_one2one	7	75
ENSXETG00000004878	ag1	Xl.1076	NM_001086198	hypothetical protein MGC52564 (MGC52564), mRNA.	155	43.146	0.278361	5866012	379354	XB-FEAT-5866012	ENSXETT00000010586	Hypothetical protein MGC69318. [Source:UniProtKB/TrEMBL;Acc:Q6NVS9]	scaffold_15	2808389	2811676	1	agr2		agr2	BC067924		NA			NA	NA
ENSXETG00000003280	agap1	Xl.12652	NM_001091446	hypothetical protein MGC83730 (MGC83730), mRNA.	86	210.137	2.44345	981022	431967	XB-FEAT-981022	ENSXETT00000007118		scaffold_15	1792876	1899553	1					ENSG00000157985	AGAP1	ENSP00000386897	ortholog_one2many	63	84
ENSXETG00000003280	agap1	Xl.12652	NM_001091446	hypothetical protein MGC83730 (MGC83730), mRNA.	86	210.137	2.44345	981022	431967	XB-FEAT-981022	ENSXETT00000007118		scaffold_15	1792876	1899553	1					ENSG00000172650	AGAP5	ENSP00000363207	ortholog_one2many	58	49
ENSXETG00000003280	agap1	Xl.12652	NM_001091446	hypothetical protein MGC83730 (MGC83730), mRNA.	86	210.137	2.44345	981022	431967	XB-FEAT-981022	ENSXETT00000007118		scaffold_15	1792876	1899553	1					ENSG00000174194	AGAP8	ENSP00000415452	ortholog_one2many	60	49
ENSXETG00000003280	agap1	Xl.12652	NM_001091446	hypothetical protein MGC83730 (MGC83730), mRNA.	86	210.137	2.44345	981022	431967	XB-FEAT-981022	ENSXETT00000007118		scaffold_15	1792876	1899553	1					ENSG00000188234	AGAP4	ENSP00000348222	ortholog_one2many	58	49
ENSXETG00000003280	agap1	Xl.12652	NM_001091446	hypothetical protein MGC83730 (MGC83730), mRNA.	86	210.137	2.44345	981022	431967	XB-FEAT-981022	ENSXETT00000007118		scaffold_15	1792876	1899553	1					ENSG00000198035	CTGLF6	ENSP00000396454	ortholog_one2many	50	43
ENSXETG00000003280	agap1	Xl.12652	NM_001091446	hypothetical protein MGC83730 (MGC83730), mRNA.	86	210.137	2.44345	981022	431967	XB-FEAT-981022	ENSXETT00000007118		scaffold_15	1792876	1899553	1					ENSG00000204149	AGAP6	ENSP00000363168	ortholog_one2many	58	49
ENSXETG00000003280	agap1	Xl.12652	NM_001091446	hypothetical protein MGC83730 (MGC83730), mRNA.	86	210.137	2.44345	981022	431967	XB-FEAT-981022	ENSXETT00000007118		scaffold_15	1792876	1899553	1					ENSG00000204164	RP11-508M1.3	ENSP00000409052	ortholog_one2many	58	49
ENSXETG00000003280	agap1	Xl.12652	NM_001091446	hypothetical protein MGC83730 (MGC83730), mRNA.	86	210.137	2.44345	981022	431967	XB-FEAT-981022	ENSXETT00000007118		scaffold_15	1792876	1899553	1					ENSG00000204169	AGAP7	ENSP00000396114	ortholog_one2many	58	49
ENSXETG00000003280	agap1	Xl.12652	NM_001091446	hypothetical protein MGC83730 (MGC83730), mRNA.	86	210.137	2.44345	981022	431967	XB-FEAT-981022	ENSXETT00000007118		scaffold_15	1792876	1899553	1					ENSG00000204172	AGAP10	ENSP00000407436	ortholog_one2many	50	43
ENSXETG00000003280	agap1	Xl.12652	NM_001091446	hypothetical protein MGC83730 (MGC83730), mRNA.	86	210.137	2.44345	981022	431967	XB-FEAT-981022	ENSXETT00000007118		scaffold_15	1792876	1899553	1					ENSG00000239331	NA	ENSP00000412127	ortholog_one2many	45	19
ENSXETG00000003280	agap1	Xl.12652	NM_001091446	hypothetical protein MGC83730 (MGC83730), mRNA.	86	210.137	2.44345	981022	431967	XB-FEAT-981022	ENSXETT00000007118		scaffold_15	1792876	1899553	1					ENSG00000243924	NA	ENSP00000401557	ortholog_one2many	45	19
ENSXETG00000027165	agbl5	Xl.14892	NM_001093386	MGC83526 protein (MGC83526), mRNA.	139	279.65	2.01187	958769	446690	XB-FEAT-958769	ENSXETT00000006605	Cytosolic carboxypeptidase-like protein 5 (ATP/GTP-binding protein-like 5) [Source:UniProtKB/Swiss-Prot;Acc:Q8NDL9]	scaffold_687	331805	345585	-1	AGBL5	Str.4829			ENSG00000084693	AGBL5	ENSP00000353249	ortholog_one2one	48	64
ENSXETG00000014768	agfg1	Xl.31956	NM_001091504	hypothetical protein MGC83726 (MGC83726), mRNA.	76	99.076	1.30363	5750509	432032	XB-FEAT-5750509	ENSXETT00000032353	Hypothetical protein. [Source:UniProtKB/TrEMBL;Acc:Q5BJ76]	scaffold_55	680872	736220	-1	hrb	Str.10746	hrb	BC091592	ENSG00000173744	AGFG1	ENSP00000397094	ortholog_one2one	67	70
ENSXETG00000020198	agk	Xl.12355	NM_001086007	hypothetical protein MGC52920 (MGC52920), mRNA.	289	397.103	1.37406	979722	379163	XB-FEAT-979722	ENSXETT00000043583	Acylglycerol kinase, mitochondrial Precursor (hAGK)(EC 2.7.1.94)(EC 2.7.1.107)(Multiple substrate lipid kinase)(Multi-substrate lipid kinase)(MuLK)(HsMuLK) [Source:UniProtKB/Swiss-Prot;Acc:Q53H12]	scaffold_891	278199	297944	-1	AGK				ENSG00000006530	AGK	ENSP00000347581	ortholog_one2one	63	62
ENSXETG00000025999	agmat	Xl.50376	NM_001095741	hypothetical protein MGC85123 (MGC85123), mRNA.	28	30.362	1.08436	997015	734257	XB-FEAT-997015	ENSXETT00000014944	Agmat-prov protein (Fragment). [Source:UniProtKB/TrEMBL;Acc:Q5HZU7]	scaffold_1113	83681	85773	1	agmat	Str.27798	agmat	BC088880	ENSG00000116771	AGMAT	ENSP00000364986	ortholog_one2many	58	60
ENSXETG00000005222	agpat1	Xl.76968	NM_001094220	MGC82195 protein (MGC82195), mRNA.	34	70.312	2.068	487932	447513	XB-FEAT-487932	ENSXETT00000011398	1-acyl-sn-glycerol-3-phosphate acyltransferase alpha (EC 2.3.1.51)(1-acylglycerol-3-phosphate O-acyltransferase 1)(1-AGP acyltransferase 1)(1-AGPAT 1)(Lysophosphatidic acid acyltransferase alpha)(LPAAT-alpha)(Protein G15) [Source:UniProtKB/Swiss-Prot;Acc:Q99943]	scaffold_744	393333	401119	-1	AGPAT1				ENSG00000204310	AGPAT1	ENSP00000378877	apparent_ortholog_one2one	67	70
ENSXETG00000017998	agpat3	Xl.16684	NM_001094190	MGC81841 protein (MGC81841), mRNA.	641	961.197	1.49953	969506	447483	XB-FEAT-969506	ENSXETT00000039024	Agpat3-prov protein. [Source:UniProtKB/TrEMBL;Acc:Q66IJ5]	scaffold_692	4209	8964	1	agpat3	Str.11652	agpat3	BC081323	ENSG00000160216	AGPAT3	ENSP00000381135	ortholog_one2one	78	81
ENSXETG00000013131	agpat4	Xl.5695	NM_001091572	hypothetical protein MGC80025 (MGC80025), mRNA.	52	86.292	1.65946	5810938	432108	XB-FEAT-5810938	ENSXETT00000028750	1-acylglycerol-3-phosphate O-acyltransferase 4 (Lysophosphatidic acid acyltransferase, delta). [Source:UniProtKB/TrEMBL;Acc:Q5M8L4]	scaffold_2	3718036	3759070	1	agpat4	Str.10460	agpat4	BC087973	ENSG00000026652	AGPAT4	ENSP00000314036	ortholog_one2one	75	76
NA	agpat6	Xl.8270	NM_001091801	hypothetical protein LOC443578 (LOC443578), mRNA.	582	476.204	0.81822	5967190	443578	NA	NA	NA	NA	NA	NA	NA	NA	NA	NA	NA	NA	NA	NA	NA	NA	NA
ENSXETG00000001828	agpat9	Xl.48703	NM_001094023	MGC81856 protein (MGC81856), mRNA.	38	38.352	1.00926	993434	447316	XB-FEAT-993434	ENSXETT00000003857	Glycerol-3-phosphate acyltransferase 3 (GPAT3)(EC 2.3.1.15)(1-acylglycerol-3-phosphate O-acyltransferase 9)(1-AGP acyltransferase 9)(1-AGPAT 9)(Lysophosphatidic acid acyltransferase theta)(LPAAT-theta)(Acyl-CoA:glycerol-3-phosphate acyltransferase 3)(hGPAT3)(Lung cancer metastasis-associated protein 1)(MAG-1) [Source:UniProtKB/Swiss-Prot;Acc:Q53EU6]	scaffold_505	715613	736861	-1	AGPAT9				ENSG00000138678	AGPAT9	ENSP00000378651	ortholog_one2one	62	71
ENSXETG00000008462	agps	Xl.53448	NM_001093104	alkylglycerone phosphate synthase (agps), mRNA.	436	326.791	0.749521	960793	446408	XB-FEAT-960793	ENSXETT00000018518	Alkyldihydroxyacetonephosphate synthase, peroxisomal Precursor (Alkyl-DHAP synthase)(EC 2.5.1.26)(Alkylglycerone-phosphate synthase)(Aging-associated gene 5 protein) [Source:UniProtKB/Swiss-Prot;Acc:O00116]	scaffold_105	56533	178977	1	AGPS				ENSG00000018510	AGPS	ENSP00000264167	ortholog_one2one	75	79
ENSXETG00000011732	agtpbp1	Xl.48335	NM_001093635	ATP/GTP binding protein 1 (agtpbp1), mRNA.	44	61.523	1.39825	5932582	446993	XB-FEAT-5932582	ENSXETT00000025671	Cytosolic carboxypeptidase 1 (EC 3.4.17.-)(ATP/GTP-binding protein 1)(Nervous system nuclear protein induced by axotomy) [Source:UniProtKB/Swiss-Prot;Acc:Q9UPW5]	scaffold_122	1044827	1100172	-1	AGTPBP1	Str.23100			ENSG00000135049	AGTPBP1	ENSP00000365277	ortholog_one2one	68	69
ENSXETG00000008546	ahctf1	Xl.1139	NM_001087730	suppressor of yeast mitotic catastrophe (LOC397707), mRNA.	410	237.303	0.578788	855755	397707	XB-FEAT-855755	ENSXETT00000018709	AT-hook-containing transcription factor 1 (Embryonic large molecule derived from yolk sac) [Source:UniProtKB/Swiss-Prot;Acc:Q8WYP5]	scaffold_2	5860682	5879392	-1	AHCTF1				ENSG00000153207	AHCTF1	ENSP00000354780	ortholog_one2one	19	74
ENSXETG00000019486	ahcy	Xl.1111	NM_001095571	S-adenosyl-L-homocysteine hydrolase (sahh), mRNA.	263	331.585	1.26078	950016	503682	XB-FEAT-950016	ENSXETT00000042223		scaffold_38	2134884	2149348	1	ahcy		ahcy		ENSG00000101444	AHCY	ENSP00000217426	ortholog_one2one	88	87
ENSXETG00000014902	ahcyl2	Xl.72819	NM_001094068	MGC84148 protein (MGC84148), mRNA.	283	277.253	0.979693	948870	447361	XB-FEAT-948870	ENSXETT00000032630	S-adenosylhomocysteine hydrolase-like 1. [Source:UniProtKB/TrEMBL;Acc:Q5BL43]	scaffold_11	820525	912938	1	BC090609.1		BC090609.1	BC090609	ENSG00000158467	AHCYL2	ENSP00000315931	ortholog_one2one	83	86
ENSXETG00000014902	ahcyl2	Xl.72819	NM_001094068	MGC84148 protein (MGC84148), mRNA.	283	277.253	0.979693	948870	447361	XB-FEAT-948870	ENSXETT00000032638	S-adenosylhomocysteine hydrolase-like 1. [Source:UniProtKB/TrEMBL;Acc:Q5BL43]	scaffold_11	820525	912938	1	BC090609.1				ENSG00000158467	AHCYL2	ENSP00000315931	ortholog_one2one	83	86
ENSXETG00000014902	ahcyl2	Xl.72819	NM_001094068	MGC84148 protein (MGC84148), mRNA.	283	277.253	0.979693	948870	447361	XB-FEAT-948870	ENSXETT00000032630	S-adenosylhomocysteine hydrolase-like 1. [Source:UniProtKB/TrEMBL;Acc:Q5BL43]	scaffold_11	820525	912938	1	BC090609.1		TEgg042p15.1	BC090609	ENSG00000158467	AHCYL2	ENSP00000315931	ortholog_one2one	83	86
ENSXETG00000022784	ahr	Xl.28988	NM_001089224	aryl hydrocarbon receptor (ahr), mRNA.	2	0.799	0.3995	983106	398659	XB-FEAT-983106	ENSXETT00000049310	Aryl hydrocarbon receptor 1 (Fragment). [Source:UniProtKB/TrEMBL;Acc:Q4QY29]	scaffold_52	2160119	2214307	-1	Q4QY29_XENTR	Str.41307			ENSG00000106546	AHR	ENSP00000385642	ortholog_one2one	56	57
ENSXETG00000011083	ahsa1	Xl.63948	NM_001092052	MGC80312 protein (MGC80312), mRNA.	193	101.473	0.525767	1006912	443947	XB-FEAT-1006912	ENSXETT00000024209	MGC89589 protein. [Source:UniProtKB/TrEMBL;Acc:Q66IH8]	scaffold_416	330060	342827	-1	Q66IH8_XENTR			BC081343	ENSG00000100591	AHSA1	ENSP00000216479	ortholog_one2one	68	68
ENSXETG00000011083	ahsa1	Xl.63948	NM_001092052	MGC80312 protein (MGC80312), mRNA.	193	101.473	0.525767	1006912	443947	XB-FEAT-1006912	ENSXETT00000024210	MGC89589 protein. [Source:UniProtKB/TrEMBL;Acc:Q66IH8]	scaffold_416	330060	342827	-1	Q66IH8_XENTR	Str.8891			ENSG00000100591	AHSA1	ENSP00000216479	ortholog_one2one	68	68
ENSXETG00000019385	ahsg	Xl.24560	NM_001096140	hypothetical protein MGC116429 (MGC116429), mRNA.	2	1.598	0.799	484784	734666	XB-FEAT-484784	ENSXETT00000041998	Hypothetical LOC496731. [Source:UniProtKB/TrEMBL;Acc:Q5M8J9]	scaffold_319	452308	463153	-1	Q5M8J9_XENTR	Str.27780		BC087992	ENSG00000145192	AHSG	ENSP00000273784	ortholog_one2one	35	39
ENSXETG00000015034	aida	Xl.34674	NM_001089826	hypothetical protein MGC68484 (MGC68484), mRNA.	38	44.744	1.17747	5822442	NA	XB-FEAT-5822442	ENSXETT00000032891	Hypothetical protein MGC76000. [Source:UniProtKB/TrEMBL;Acc:Q6P821]	scaffold_659	195305	221273	1	Q6P821_XENTR				ENSG00000186063	AIDA	ENSP00000339161	ortholog_one2one	84	85
ENSXETG00000015034	aida	Xl.34674	NM_001089826	hypothetical protein MGC68484 (MGC68484), mRNA.	38	44.744	1.17747	5822442	NA	XB-FEAT-5822442	ENSXETT00000032892	Hypothetical protein MGC76000. [Source:UniProtKB/TrEMBL;Acc:Q6P821]	scaffold_659	195305	221273	1	Q6P821_XENTR			BC061410	ENSG00000186063	AIDA	ENSP00000339161	ortholog_one2one	84	85
ENSXETG00000015034	aida	Xl.34674	NM_001089826	hypothetical protein MGC68484 (MGC68484), mRNA.	38	44.744	1.17747	5822442	NA	XB-FEAT-5822442	ENSXETT00000032891	Hypothetical protein MGC76000. [Source:UniProtKB/TrEMBL;Acc:Q6P821]	scaffold_659	195305	221273	1	Q6P821_XENTR				ENSG00000186063	AIDA	ENSP00000339161	ortholog_one2one	84	85
ENSXETG00000015034	aida	Xl.34674	NM_001089826	hypothetical protein MGC68484 (MGC68484), mRNA.	38	44.744	1.17747	5822442	NA	XB-FEAT-5822442	ENSXETT00000032891	Hypothetical protein MGC76000. [Source:UniProtKB/TrEMBL;Acc:Q6P821]	scaffold_659	195305	221273	1	Q6P821_XENTR				ENSG00000186063	AIDA	ENSP00000339161	ortholog_one2one	84	85
ENSXETG00000008277	aifm3	Xl.1270	NM_001087560	neurula-specific ferredoxin reductase-like protein (nfrl-A), mRNA.	67	41.548	0.620119	5763103	394337	XB-FEAT-5763103	ENSXETT00000018155	Apoptosis-inducing factor 3 (EC 1.-.-.-)(Apoptosis-inducing factor-like protein) [Source:UniProtKB/Swiss-Prot;Acc:Q96NN9]	scaffold_7	673133	704689	1	AIFM3				ENSG00000183773	AIFM3	ENSP00000335369	ortholog_one2one	71	70
ENSXETG00000008277	aifm3	Xl.1270	NM_001087560	neurula-specific ferredoxin reductase-like protein (nfrl-A), mRNA.	67	41.548	0.620119	5763103	394337	XB-FEAT-5763103	ENSXETT00000057179	Apoptosis-inducing factor 3 (EC 1.-.-.-)(Apoptosis-inducing factor-like protein) [Source:UniProtKB/Swiss-Prot;Acc:Q96NN9]	scaffold_7	673133	704689	1	AIFM3				ENSG00000183773	AIFM3	ENSP00000335369	ortholog_one2one	71	70
ENSXETG00000019862	aimp1	Xl.7965	NM_001086641	small inducible cytokine subfamily E, member 1 (scye1), mRNA.	77	59.126	0.76787	958441	379802	XB-FEAT-958441	ENSXETT00000042971		scaffold_594	542178	580289	-1	scye1				ENSG00000164022	AIMP1	ENSP00000378191	ortholog_one2one	65	70
ENSXETG00000019862	aimp1	Xl.7965	NM_001086641	small inducible cytokine subfamily E, member 1 (scye1), mRNA.	77	59.126	0.76787	958441	379802	XB-FEAT-958441	ENSXETT00000057929		scaffold_594	542178	580289	-1	scye1	Str.41714	scye1		ENSG00000164022	AIMP1	ENSP00000378191	ortholog_one2one	65	70
ENSXETG00000019862	aimp1	Xl.7965	NM_001086641	small inducible cytokine subfamily E, member 1 (scye1), mRNA.	77	59.126	0.76787	958441	379802	XB-FEAT-958441	ENSXETT00000057926		scaffold_594	542178	580289	-1	scye1	Str.41714	scye1		ENSG00000164022	AIMP1	ENSP00000378191	ortholog_one2one	65	70
ENSXETG00000019862	aimp1	Xl.7965	NM_001086641	small inducible cytokine subfamily E, member 1 (scye1), mRNA.	77	59.126	0.76787	958441	379802	XB-FEAT-958441	ENSXETT00000057929		scaffold_594	542178	580289	-1	scye1	Str.11108	scye1		ENSG00000164022	AIMP1	ENSP00000378191	ortholog_one2one	65	70
NA	ak1b	Xl.25877	NM_001094214	adenylate kinase 1b (ak1b), mRNA.	2	0.799	0.3995	1012038	447507	NA	NA	NA	NA	NA	NA	NA	NA	NA	NA	NA	NA	NA	NA	NA	NA	NA
ENSXETG00000027867	ak2	Xl.5891	NM_001086763	Adenylate kinase 2 (ak2), mRNA.	54	63.92	1.1837	491597	379924	XB-FEAT-491597	ENSXETT00000057918	MGC69205 protein. [Source:UniProtKB/TrEMBL;Acc:Q6DK92]	scaffold_552	335596	346897	1	ak2		ak2	BC074526	ENSG00000004455	AK2	ENSP00000346921	ortholog_one2one	79	78
ENSXETG00000000588	ak3	Xl.47696	NM_001095977	hypothetical protein MGC114646 (MGC114646), mRNA.	36	41.548	1.15411	977027	734496	XB-FEAT-977027	ENSXETT00000001303	GTP:AMP phosphotransferase mitochondrial (EC 2.7.4.10)(Adenylate kinase 3)(AK 3)(Adenylate kinase 3 alpha-like 1) [Source:UniProtKB/Swiss-Prot;Acc:Q9UIJ7]	scaffold_86	2259025	2268860	1	AK3				ENSG00000147853	AK3	ENSP00000371230	ortholog_one2one	70	71
ENSXETG00000013950	ak7	Xl.3026	NM_001087577	adenylate kinase 7 (ak7-a), mRNA.	44	51.136	1.16218	953546	394351	XB-FEAT-953546	ENSXETT00000030478	Adenylate kinase 7. [Source:UniProtKB/TrEMBL;Acc:Q5M7Q2]	scaffold_185	1079613	1106097	-1	BC088514.1	Str.27785		BC088514	ENSG00000140057	AK7	ENSP00000267584	ortholog_one2one	62	63
ENSXETG00000013950	ak7	Xl.3026	NM_001087577	adenylate kinase 7 (ak7-a), mRNA.	44	51.136	1.16218	953546	394351	XB-FEAT-953546	ENSXETT00000030477	Adenylate kinase 7. [Source:UniProtKB/TrEMBL;Acc:Q5M7Q2]	scaffold_185	1079613	1106097	-1	BC088514.1				ENSG00000140057	AK7	ENSP00000267584	ortholog_one2one	62	63
ENSXETG00000005787	akap10	Xl.13624	NM_001091289	hypothetical protein MGC84612 (MGC84612), mRNA.	26	37.553	1.44435	1013139	431793	XB-FEAT-1013139	ENSXETT00000012731	A kinase anchor protein 10, mitochondrial Precursor (Protein kinase A-anchoring protein 10)(PRKA10)(Dual specificity A kinase-anchoring protein 2)(D-AKAP-2) [Source:UniProtKB/Swiss-Prot;Acc:O43572]	scaffold_354	605368	631197	-1	AKAP10				ENSG00000108599	AKAP10	ENSP00000225737	ortholog_one2one	68	70
ENSXETG00000002238	akap2	Xl.2612	NM_001094918	hypothetical LOC495240 (LOC495240), mRNA.	289	169.388	0.586118	961311	495240	XB-FEAT-961311	ENSXETT00000004769		scaffold_229	1370015	1381297	-1					ENSG00000157654	PALM2-AKAP2	ENSP00000363654	ortholog_one2many	38	50
ENSXETG00000002238	akap2	Xl.2612	NM_001094918	hypothetical LOC495240 (LOC495240), mRNA.	289	169.388	0.586118	961311	495240	XB-FEAT-961311	ENSXETT00000004769		scaffold_229	1370015	1381297	-1					ENSG00000241978	AKAP2	ENSP00000404782	ortholog_one2many	44	50
ENSXETG00000008240	akap7	Xl.48880	NM_001094429	MGC83920 protein (MGC83920), mRNA.	15	18.377	1.22513	962908	447759	XB-FEAT-962908	ENSXETT00000018064	A-kinase anchor protein 7 isoform gamma (Protein kinase A-anchoring protein 7 isoform gamma)(A-kinase anchor protein 18) [Source:UniProtKB/Swiss-Prot;Acc:Q9P0M2]	scaffold_200	1032091	1051846	1	AKAP7				ENSG00000118507	AKAP7	ENSP00000405252	ortholog_one2one	34	26
ENSXETG00000005271	akirin1	Xl.45519	NM_001095776	hypothetical protein MGC85160 (MGC85160), mRNA.	906	783.819	0.865142	5820001	734292	XB-FEAT-5820001	ENSXETT00000011519	Hypothetical protein. [Source:UniProtKB/TrEMBL;Acc:Q5BL57]	scaffold_403	399112	406010	-1	TGas103l22.1	Str.16846	TGas103l22.1	BC090594	ENSG00000174574	AKIRIN1	ENSP00000392678	ortholog_one2one	67	69
ENSXETG00000019800	akirin2	Xl.45299	NM_001092015	akirin 2 (akirin2), mRNA.	568	454.631	0.800407	951493	443910	XB-FEAT-951493	ENSXETT00000042848	Hypothetical protein MGC76154. [Source:UniProtKB/TrEMBL;Acc:Q6P7L8]	scaffold_76	1130215	1138563	-1	TEgg001a06.1	Str.3050	TEgg001a06.1	BC061612	ENSG00000135334	AKIRIN2	ENSP00000257787	ortholog_one2one	75	84
ENSXETG00000003499	akr1a1	Xl.10170	NM_001092590	MGC81878 protein (MGC81878), mRNA.	61	82.297	1.34913	1014352	444488	XB-FEAT-1014352	ENSXETT00000007570		scaffold_4	251301	271952	1	akr1a1	Str.11963	akr1a1		ENSG00000117448	AKR1A1	ENSP00000361140	ortholog_one2one	73	73
ENSXETG00000011530	akr1b1	Xl.4623	NM_001089929	hypothetical protein MGC68609 (MGC68609), mRNA.	268	286.841	1.0703	5821741	398904	XB-FEAT-5821741	ENSXETT00000025224	Aldo-keto reductase family 1, member B7. [Source:UniProtKB/TrEMBL;Acc:Q5XGB0]	scaffold_601	188253	194202	-1	akr1b1				ENSG00000085662	AKR1B1	ENSP00000285930	ortholog_one2many	64	63
ENSXETG00000011530	akr1b1	Xl.4623	NM_001089929	hypothetical protein MGC68609 (MGC68609), mRNA.	268	286.841	1.0703	5821741	398904	XB-FEAT-5821741	ENSXETT00000025228	Aldo-keto reductase family 1, member B7. [Source:UniProtKB/TrEMBL;Acc:Q5XGB0]	scaffold_601	188253	194202	-1	akr1b1		akr1b1	BC084532	ENSG00000085662	AKR1B1	ENSP00000285930	ortholog_one2many	64	63
ENSXETG00000011530	akr1b1	Xl.4623	NM_001089929	hypothetical protein MGC68609 (MGC68609), mRNA.	268	286.841	1.0703	5821741	398904	XB-FEAT-5821741	ENSXETT00000025228	Aldo-keto reductase family 1, member B7. [Source:UniProtKB/TrEMBL;Acc:Q5XGB0]	scaffold_601	188253	194202	-1	akr1b1		akr1b1	BC084532	ENSG00000198074	AKR1B10	ENSP00000352584	ortholog_one2many	60	60
ENSXETG00000011530	akr1b1	Xl.4623	NM_001089929	hypothetical protein MGC68609 (MGC68609), mRNA.	268	286.841	1.0703	5821741	398904	XB-FEAT-5821741	ENSXETT00000025224	Aldo-keto reductase family 1, member B7. [Source:UniProtKB/TrEMBL;Acc:Q5XGB0]	scaffold_601	188253	194202	-1	akr1b1				ENSG00000198074	AKR1B10	ENSP00000352584	ortholog_one2many	60	60
ENSXETG00000011530	akr1b1	Xl.4623	NM_001089929	hypothetical protein MGC68609 (MGC68609), mRNA.	268	286.841	1.0703	5821741	398904	XB-FEAT-5821741	ENSXETT00000025224	Aldo-keto reductase family 1, member B7. [Source:UniProtKB/TrEMBL;Acc:Q5XGB0]	scaffold_601	188253	194202	-1	akr1b1				ENSG00000227471	AKR1B15	ENSP00000416560	ortholog_one2many	50	57
ENSXETG00000011530	akr1b1	Xl.4623	NM_001089929	hypothetical protein MGC68609 (MGC68609), mRNA.	268	286.841	1.0703	5821741	398904	XB-FEAT-5821741	ENSXETT00000025228	Aldo-keto reductase family 1, member B7. [Source:UniProtKB/TrEMBL;Acc:Q5XGB0]	scaffold_601	188253	194202	-1	akr1b1		akr1b1	BC084532	ENSG00000227471	AKR1B15	ENSP00000416560	ortholog_one2many	50	57
ENSXETG00000026271	akr1c1	Xl.84525	NM_001093984	MGC86423 protein (MGC86423), mRNA.	17	19.975	1.175	5895910	447277	XB-FEAT-5895910	ENSXETT00000025256	Aldo-keto reductase family 1 member C3 (EC 1.-.-.-) (Trans-1,2- dihydrobenzene-1,2-diol dehydrogenase) (EC 1.3.1.20) (3-alpha- hydroxysteroid dehydrogenase type 2) (EC 1.1.1.213) (3-alpha-HSD type 2) (3-alpha-HSD type II, brain) (Prostaglandin F synthase) [Source:UniProtKB/Swiss-Prot;Acc:P42330] [from human gene ENSG00000196139]	scaffold_601	211809	226213	1					ENSG00000151632	AKR1C2	ENSP00000397161	ortholog_many2many	63	63
ENSXETG00000026271	akr1c1	Xl.84525	NM_001093984	MGC86423 protein (MGC86423), mRNA.	17	19.975	1.175	5895910	447277	XB-FEAT-5895910	ENSXETT00000025250	Aldo-keto reductase family 1 member C3 (EC 1.-.-.-) (Trans-1,2- dihydrobenzene-1,2-diol dehydrogenase) (EC 1.3.1.20) (3-alpha- hydroxysteroid dehydrogenase type 2) (EC 1.1.1.213) (3-alpha-HSD type 2) (3-alpha-HSD type II, brain) (Prostaglandin F synthase) [Source:UniProtKB/Swiss-Prot;Acc:P42330] [from human gene ENSG00000196139]	scaffold_601	211809	226213	1					ENSG00000151632	AKR1C2	ENSP00000397161	ortholog_many2many	63	63
ENSXETG00000026271	akr1c1	Xl.84525	NM_001093984	MGC86423 protein (MGC86423), mRNA.	17	19.975	1.175	5895910	447277	XB-FEAT-5895910	ENSXETT00000025250	Aldo-keto reductase family 1 member C3 (EC 1.-.-.-) (Trans-1,2- dihydrobenzene-1,2-diol dehydrogenase) (EC 1.3.1.20) (3-alpha- hydroxysteroid dehydrogenase type 2) (EC 1.1.1.213) (3-alpha-HSD type 2) (3-alpha-HSD type II, brain) (Prostaglandin F synthase) [Source:UniProtKB/Swiss-Prot;Acc:P42330] [from human gene ENSG00000196139]	scaffold_601	211809	226213	1					ENSG00000187134	AKR1C1	ENSP00000401327	ortholog_many2many	64	63
ENSXETG00000026271	akr1c1	Xl.84525	NM_001093984	MGC86423 protein (MGC86423), mRNA.	17	19.975	1.175	5895910	447277	XB-FEAT-5895910	ENSXETT00000025256	Aldo-keto reductase family 1 member C3 (EC 1.-.-.-) (Trans-1,2- dihydrobenzene-1,2-diol dehydrogenase) (EC 1.3.1.20) (3-alpha- hydroxysteroid dehydrogenase type 2) (EC 1.1.1.213) (3-alpha-HSD type 2) (3-alpha-HSD type II, brain) (Prostaglandin F synthase) [Source:UniProtKB/Swiss-Prot;Acc:P42330] [from human gene ENSG00000196139]	scaffold_601	211809	226213	1					ENSG00000187134	AKR1C1	ENSP00000401327	ortholog_many2many	64	63
ENSXETG00000026271	akr1c1	Xl.84525	NM_001093984	MGC86423 protein (MGC86423), mRNA.	17	19.975	1.175	5895910	447277	XB-FEAT-5895910	ENSXETT00000025256	Aldo-keto reductase family 1 member C3 (EC 1.-.-.-) (Trans-1,2- dihydrobenzene-1,2-diol dehydrogenase) (EC 1.3.1.20) (3-alpha- hydroxysteroid dehydrogenase type 2) (EC 1.1.1.213) (3-alpha-HSD type 2) (3-alpha-HSD type II, brain) (Prostaglandin F synthase) [Source:UniProtKB/Swiss-Prot;Acc:P42330] [from human gene ENSG00000196139]	scaffold_601	211809	226213	1					ENSG00000196139	AKR1C3	ENSP00000369927	ortholog_many2many	66	66
ENSXETG00000026271	akr1c1	Xl.84525	NM_001093984	MGC86423 protein (MGC86423), mRNA.	17	19.975	1.175	5895910	447277	XB-FEAT-5895910	ENSXETT00000025250	Aldo-keto reductase family 1 member C3 (EC 1.-.-.-) (Trans-1,2- dihydrobenzene-1,2-diol dehydrogenase) (EC 1.3.1.20) (3-alpha- hydroxysteroid dehydrogenase type 2) (EC 1.1.1.213) (3-alpha-HSD type 2) (3-alpha-HSD type II, brain) (Prostaglandin F synthase) [Source:UniProtKB/Swiss-Prot;Acc:P42330] [from human gene ENSG00000196139]	scaffold_601	211809	226213	1					ENSG00000196139	AKR1C3	ENSP00000369927	ortholog_many2many	66	66
ENSXETG00000026271	akr1c1	Xl.84525	NM_001093984	MGC86423 protein (MGC86423), mRNA.	17	19.975	1.175	5895910	447277	XB-FEAT-5895910	ENSXETT00000025250	Aldo-keto reductase family 1 member C3 (EC 1.-.-.-) (Trans-1,2- dihydrobenzene-1,2-diol dehydrogenase) (EC 1.3.1.20) (3-alpha- hydroxysteroid dehydrogenase type 2) (EC 1.1.1.213) (3-alpha-HSD type 2) (3-alpha-HSD type II, brain) (Prostaglandin F synthase) [Source:UniProtKB/Swiss-Prot;Acc:P42330] [from human gene ENSG00000196139]	scaffold_601	211809	226213	1					ENSG00000196326	AKR1CL1	ENSP00000369879	ortholog_many2many	63	58
ENSXETG00000026271	akr1c1	Xl.84525	NM_001093984	MGC86423 protein (MGC86423), mRNA.	17	19.975	1.175	5895910	447277	XB-FEAT-5895910	ENSXETT00000025256	Aldo-keto reductase family 1 member C3 (EC 1.-.-.-) (Trans-1,2- dihydrobenzene-1,2-diol dehydrogenase) (EC 1.3.1.20) (3-alpha- hydroxysteroid dehydrogenase type 2) (EC 1.1.1.213) (3-alpha-HSD type 2) (3-alpha-HSD type II, brain) (Prostaglandin F synthase) [Source:UniProtKB/Swiss-Prot;Acc:P42330] [from human gene ENSG00000196139]	scaffold_601	211809	226213	1					ENSG00000196326	AKR1CL1	ENSP00000369879	ortholog_many2many	63	58
ENSXETG00000026271	akr1c1	Xl.84525	NM_001093984	MGC86423 protein (MGC86423), mRNA.	17	19.975	1.175	5895910	447277	XB-FEAT-5895910	ENSXETT00000025250	Aldo-keto reductase family 1 member C3 (EC 1.-.-.-) (Trans-1,2- dihydrobenzene-1,2-diol dehydrogenase) (EC 1.3.1.20) (3-alpha- hydroxysteroid dehydrogenase type 2) (EC 1.1.1.213) (3-alpha-HSD type 2) (3-alpha-HSD type II, brain) (Prostaglandin F synthase) [Source:UniProtKB/Swiss-Prot;Acc:P42330] [from human gene ENSG00000196139]	scaffold_601	211809	226213	1					ENSG00000198610	AKR1C4	ENSP00000263126	ortholog_many2many	63	62
ENSXETG00000026271	akr1c1	Xl.84525	NM_001093984	MGC86423 protein (MGC86423), mRNA.	17	19.975	1.175	5895910	447277	XB-FEAT-5895910	ENSXETT00000025256	Aldo-keto reductase family 1 member C3 (EC 1.-.-.-) (Trans-1,2- dihydrobenzene-1,2-diol dehydrogenase) (EC 1.3.1.20) (3-alpha- hydroxysteroid dehydrogenase type 2) (EC 1.1.1.213) (3-alpha-HSD type 2) (3-alpha-HSD type II, brain) (Prostaglandin F synthase) [Source:UniProtKB/Swiss-Prot;Acc:P42330] [from human gene ENSG00000196139]	scaffold_601	211809	226213	1					ENSG00000198610	AKR1C4	ENSP00000263126	ortholog_many2many	63	62
ENSXETG00000011533	akr1cl1	Xl.81228	NM_001086267	hypothetical protein MGC64396 (MGC64396), mRNA.	3	3.196	1.06533	5757726	379425	XB-FEAT-5757726	ENSXETT00000025269	MGC89235 protein. [Source:UniProtKB/TrEMBL;Acc:Q6DIT4]	scaffold_601	227434	244823	1	BC075451.1				ENSG00000151632	AKR1C2	ENSP00000397161	ortholog_many2many	65	63
ENSXETG00000011533	akr1cl1	Xl.81228	NM_001086267	hypothetical protein MGC64396 (MGC64396), mRNA.	3	3.196	1.06533	5757726	379425	XB-FEAT-5757726	ENSXETT00000025272	MGC89235 protein. [Source:UniProtKB/TrEMBL;Acc:Q6DIT4]	scaffold_601	227434	244823	1	BC075451.1	Str.38768	BC075451.1	BC075451	ENSG00000151632	AKR1C2	ENSP00000397161	ortholog_many2many	65	63
ENSXETG00000011533	akr1cl1	Xl.81228	NM_001086267	hypothetical protein MGC64396 (MGC64396), mRNA.	3	3.196	1.06533	5757726	379425	XB-FEAT-5757726	ENSXETT00000025271	MGC89235 protein. [Source:UniProtKB/TrEMBL;Acc:Q6DIT4]	scaffold_601	227434	244823	1	BC075451.1	Str.12010	BC075611.1	BC089074	ENSG00000151632	AKR1C2	ENSP00000397161	ortholog_many2many	65	63
ENSXETG00000011533	akr1cl1	Xl.81228	NM_001086267	hypothetical protein MGC64396 (MGC64396), mRNA.	3	3.196	1.06533	5757726	379425	XB-FEAT-5757726	ENSXETT00000025271	MGC89235 protein. [Source:UniProtKB/TrEMBL;Acc:Q6DIT4]	scaffold_601	227434	244823	1	BC075451.1	Str.12010	TNeu039o02.1	BC089074	ENSG00000151632	AKR1C2	ENSP00000397161	ortholog_many2many	65	63
ENSXETG00000011533	akr1cl1	Xl.81228	NM_001086267	hypothetical protein MGC64396 (MGC64396), mRNA.	3	3.196	1.06533	5757726	379425	XB-FEAT-5757726	ENSXETT00000025269	MGC89235 protein. [Source:UniProtKB/TrEMBL;Acc:Q6DIT4]	scaffold_601	227434	244823	1	BC075451.1				ENSG00000187134	AKR1C1	ENSP00000401327	ortholog_many2many	65	63
ENSXETG00000011533	akr1cl1	Xl.81228	NM_001086267	hypothetical protein MGC64396 (MGC64396), mRNA.	3	3.196	1.06533	5757726	379425	XB-FEAT-5757726	ENSXETT00000025271	MGC89235 protein. [Source:UniProtKB/TrEMBL;Acc:Q6DIT4]	scaffold_601	227434	244823	1	BC075451.1	Str.12010	BC075611.1	BC089074	ENSG00000187134	AKR1C1	ENSP00000401327	ortholog_many2many	65	63
ENSXETG00000011533	akr1cl1	Xl.81228	NM_001086267	hypothetical protein MGC64396 (MGC64396), mRNA.	3	3.196	1.06533	5757726	379425	XB-FEAT-5757726	ENSXETT00000025272	MGC89235 protein. [Source:UniProtKB/TrEMBL;Acc:Q6DIT4]	scaffold_601	227434	244823	1	BC075451.1	Str.38768	BC075451.1	BC075451	ENSG00000187134	AKR1C1	ENSP00000401327	ortholog_many2many	65	63
ENSXETG00000011533	akr1cl1	Xl.81228	NM_001086267	hypothetical protein MGC64396 (MGC64396), mRNA.	3	3.196	1.06533	5757726	379425	XB-FEAT-5757726	ENSXETT00000025271	MGC89235 protein. [Source:UniProtKB/TrEMBL;Acc:Q6DIT4]	scaffold_601	227434	244823	1	BC075451.1	Str.12010	TNeu039o02.1	BC089074	ENSG00000187134	AKR1C1	ENSP00000401327	ortholog_many2many	65	63
ENSXETG00000011533	akr1cl1	Xl.81228	NM_001086267	hypothetical protein MGC64396 (MGC64396), mRNA.	3	3.196	1.06533	5757726	379425	XB-FEAT-5757726	ENSXETT00000025269	MGC89235 protein. [Source:UniProtKB/TrEMBL;Acc:Q6DIT4]	scaffold_601	227434	244823	1	BC075451.1				ENSG00000196139	AKR1C3	ENSP00000369927	ortholog_many2many	66	64
ENSXETG00000011533	akr1cl1	Xl.81228	NM_001086267	hypothetical protein MGC64396 (MGC64396), mRNA.	3	3.196	1.06533	5757726	379425	XB-FEAT-5757726	ENSXETT00000025272	MGC89235 protein. [Source:UniProtKB/TrEMBL;Acc:Q6DIT4]	scaffold_601	227434	244823	1	BC075451.1	Str.38768	BC075451.1	BC075451	ENSG00000196139	AKR1C3	ENSP00000369927	ortholog_many2many	66	64
ENSXETG00000011533	akr1cl1	Xl.81228	NM_001086267	hypothetical protein MGC64396 (MGC64396), mRNA.	3	3.196	1.06533	5757726	379425	XB-FEAT-5757726	ENSXETT00000025271	MGC89235 protein. [Source:UniProtKB/TrEMBL;Acc:Q6DIT4]	scaffold_601	227434	244823	1	BC075451.1	Str.12010	BC075611.1	BC089074	ENSG00000196139	AKR1C3	ENSP00000369927	ortholog_many2many	66	64
ENSXETG00000011533	akr1cl1	Xl.81228	NM_001086267	hypothetical protein MGC64396 (MGC64396), mRNA.	3	3.196	1.06533	5757726	379425	XB-FEAT-5757726	ENSXETT00000025271	MGC89235 protein. [Source:UniProtKB/TrEMBL;Acc:Q6DIT4]	scaffold_601	227434	244823	1	BC075451.1	Str.12010	TNeu039o02.1	BC089074	ENSG00000196139	AKR1C3	ENSP00000369927	ortholog_many2many	66	64
ENSXETG00000011533	akr1cl1	Xl.81228	NM_001086267	hypothetical protein MGC64396 (MGC64396), mRNA.	3	3.196	1.06533	5757726	379425	XB-FEAT-5757726	ENSXETT00000025271	MGC89235 protein. [Source:UniProtKB/TrEMBL;Acc:Q6DIT4]	scaffold_601	227434	244823	1	BC075451.1	Str.12010	TNeu039o02.1	BC089074	ENSG00000196326	AKR1CL1	ENSP00000369879	ortholog_many2many	63	57
ENSXETG00000011533	akr1cl1	Xl.81228	NM_001086267	hypothetical protein MGC64396 (MGC64396), mRNA.	3	3.196	1.06533	5757726	379425	XB-FEAT-5757726	ENSXETT00000025269	MGC89235 protein. [Source:UniProtKB/TrEMBL;Acc:Q6DIT4]	scaffold_601	227434	244823	1	BC075451.1				ENSG00000196326	AKR1CL1	ENSP00000369879	ortholog_many2many	63	57
ENSXETG00000011533	akr1cl1	Xl.81228	NM_001086267	hypothetical protein MGC64396 (MGC64396), mRNA.	3	3.196	1.06533	5757726	379425	XB-FEAT-5757726	ENSXETT00000025272	MGC89235 protein. [Source:UniProtKB/TrEMBL;Acc:Q6DIT4]	scaffold_601	227434	244823	1	BC075451.1	Str.38768	BC075451.1	BC075451	ENSG00000196326	AKR1CL1	ENSP00000369879	ortholog_many2many	63	57
ENSXETG00000011533	akr1cl1	Xl.81228	NM_001086267	hypothetical protein MGC64396 (MGC64396), mRNA.	3	3.196	1.06533	5757726	379425	XB-FEAT-5757726	ENSXETT00000025271	MGC89235 protein. [Source:UniProtKB/TrEMBL;Acc:Q6DIT4]	scaffold_601	227434	244823	1	BC075451.1	Str.12010	BC075611.1	BC089074	ENSG00000196326	AKR1CL1	ENSP00000369879	ortholog_many2many	63	57
ENSXETG00000011533	akr1cl1	Xl.81228	NM_001086267	hypothetical protein MGC64396 (MGC64396), mRNA.	3	3.196	1.06533	5757726	379425	XB-FEAT-5757726	ENSXETT00000025271	MGC89235 protein. [Source:UniProtKB/TrEMBL;Acc:Q6DIT4]	scaffold_601	227434	244823	1	BC075451.1	Str.12010	BC075611.1	BC089074	ENSG00000198610	AKR1C4	ENSP00000263126	ortholog_many2many	66	64
ENSXETG00000011533	akr1cl1	Xl.81228	NM_001086267	hypothetical protein MGC64396 (MGC64396), mRNA.	3	3.196	1.06533	5757726	379425	XB-FEAT-5757726	ENSXETT00000025272	MGC89235 protein. [Source:UniProtKB/TrEMBL;Acc:Q6DIT4]	scaffold_601	227434	244823	1	BC075451.1	Str.38768	BC075451.1	BC075451	ENSG00000198610	AKR1C4	ENSP00000263126	ortholog_many2many	66	64
ENSXETG00000011533	akr1cl1	Xl.81228	NM_001086267	hypothetical protein MGC64396 (MGC64396), mRNA.	3	3.196	1.06533	5757726	379425	XB-FEAT-5757726	ENSXETT00000025271	MGC89235 protein. [Source:UniProtKB/TrEMBL;Acc:Q6DIT4]	scaffold_601	227434	244823	1	BC075451.1	Str.12010	TNeu039o02.1	BC089074	ENSG00000198610	AKR1C4	ENSP00000263126	ortholog_many2many	66	64
ENSXETG00000011533	akr1cl1	Xl.81228	NM_001086267	hypothetical protein MGC64396 (MGC64396), mRNA.	3	3.196	1.06533	5757726	379425	XB-FEAT-5757726	ENSXETT00000025269	MGC89235 protein. [Source:UniProtKB/TrEMBL;Acc:Q6DIT4]	scaffold_601	227434	244823	1	BC075451.1				ENSG00000198610	AKR1C4	ENSP00000263126	ortholog_many2many	66	64
ENSXETG00000026269	akr1d1	Xl.80337	NM_001096170	hypothetical protein MGC116540 (MGC116540), mRNA.	1	1.598	1.598	947166	734699	XB-FEAT-947166	ENSXETT00000025310	MGC108342 protein. [Source:UniProtKB/TrEMBL;Acc:Q5BKI0]	scaffold_601	360603	386072	-1	akr1d1	Str.22009	akr1d1	BC091066	ENSG00000122787	AKR1D1	ENSP00000242375	ortholog_one2one	80	80
ENSXETG00000017615	akr7a2	Xl.25232	NM_001096307	hypothetical protein MGC131303 (MGC131303), mRNA.	159	123.845	0.778899	996152	734840	XB-FEAT-996152	ENSXETT00000038243	AKR7A2 protein (Fragment). [Source:UniProtKB/TrEMBL;Acc:Q6DF31]	scaffold_883	268709	319151	1	akr7a2	Str.2085	akr7a2	BC076912	ENSG00000053371	AKR7A2	ENSP00000235835	ortholog_one2many	45	65
ENSXETG00000017615	akr7a2	Xl.25232	NM_001096307	hypothetical protein MGC131303 (MGC131303), mRNA.	159	123.845	0.778899	996152	734840	XB-FEAT-996152	ENSXETT00000038243	AKR7A2 protein (Fragment). [Source:UniProtKB/TrEMBL;Acc:Q6DF31]	scaffold_883	268709	319151	1	akr7a2	Str.2085	akr7a2	BC076912	ENSG00000162482	AKR7A3	ENSP00000355377	ortholog_one2many	45	59
ENSXETG00000017615	akr7a2	Xl.25232	NM_001096307	hypothetical protein MGC131303 (MGC131303), mRNA.	159	123.845	0.778899	996152	734840	XB-FEAT-996152	ENSXETT00000038243	AKR7A2 protein (Fragment). [Source:UniProtKB/TrEMBL;Acc:Q6DF31]	scaffold_883	268709	319151	1	akr7a2	Str.2085	akr7a2	BC076912	ENSG00000211454	AKR7L	ENSP00000411913	ortholog_one2many	46	60
ENSXETG00000008603	akt1	Xl.738	NM_001090409	Akt (akt1), mRNA.	12	11.985	0.99875	484952	399170	XB-FEAT-484952	ENSXETT00000018817	RAC-alpha serine/threonine-protein kinase (EC 2.7.11.1)(RAC-PK-alpha)(Protein kinase B)(PKB)(C-AKT) [Source:UniProtKB/Swiss-Prot;Acc:P31749]	scaffold_662	119997	151324	1	AKT1				ENSG00000142208	AKT1	ENSP00000385326	ortholog_one2one	90	93
ENSXETG00000002887	akt1s1	Xl.47176	NM_001091309	hypothetical protein MGC81452 (MGC81452), mRNA.	952	932.433	0.979446	491928	431814	XB-FEAT-491928	ENSXETT00000006310	AKT1 substrate 1 (Proline-rich). [Source:UniProtKB/TrEMBL;Acc:Q5XGE3]	scaffold_587	474761	483537	-1	akt1s1	Str.22171	akt1s1		ENSG00000204673	AKT1S1	ENSP00000375711	ortholog_one2one	42	41
ENSXETG00000016986	akt2	Xl.5248	NM_001086622	thymoma viral proto-oncogene 2 (akt2), mRNA.	1002	975.579	0.973632	484167	379783	XB-FEAT-484167	ENSXETT00000037022	RAC-beta serine/threonine-protein kinase (EC 2.7.11.1)(RAC-PK-beta)(Protein kinase Akt-2)(Protein kinase B, beta)(PKB beta) [Source:UniProtKB/Swiss-Prot;Acc:P31751]	scaffold_409	76489	107041	-1	AKT2				ENSG00000105221	AKT2	ENSP00000375892	ortholog_one2one	87	87
ENSXETG00000008091	aktip	Xl.33930	NM_001094823	AKT-interacting protein homolog B (aktip-b), mRNA.	11	27.166	2.46964	5735785	495128	XB-FEAT-5735785	ENSXETT00000017728		scaffold_6	5446714	5464256	-1	fts	Str.47537	fts		ENSG00000166971	AKTIP	ENSP00000409567	ortholog_one2one	82	82
ENSXETG00000008091	aktip	Xl.33930	NM_001094823	AKT-interacting protein homolog B (aktip-b), mRNA.	11	27.166	2.46964	5735785	495128	XB-FEAT-5735785	ENSXETT00000017728		scaffold_6	5446714	5464256	-1	fts	Str.2976	fts		ENSG00000166971	AKTIP	ENSP00000409567	ortholog_one2one	82	82
ENSXETG00000023474	alad	Xl.12941	NM_001092524	MGC83017 protein (MGC83017), mRNA.	10	11.186	1.1186	962174	444422	XB-FEAT-962174	ENSXETT00000050679	Delta-aminolevulinic acid dehydratase (ALADH)(EC 4.2.1.24)(Porphobilinogen synthase) [Source:UniProtKB/Swiss-Prot;Acc:P13716]	scaffold_667	253898	256178	-1	ALAD	Str.11111			ENSG00000148218	ALAD	ENSP00000363288	ortholog_one2one	61	80
ENSXETG00000010814	alas1	Xl.23853	NM_001092582	5-aminolevulinic acid synthase (alas1), mRNA.	145	172.584	1.19023	975178	444480	XB-FEAT-975178	ENSXETT00000023656	MGC79710 protein. [Source:UniProtKB/TrEMBL;Acc:Q66JC7]	scaffold_881	211705	227233	1	alas1				ENSG00000023330	ALAS1	ENSP00000392725	ortholog_one2one	73	76
ENSXETG00000010814	alas1	Xl.23853	NM_001092582	5-aminolevulinic acid synthase (alas1), mRNA.	145	172.584	1.19023	975178	444480	XB-FEAT-975178	ENSXETT00000023657	MGC79710 protein. [Source:UniProtKB/TrEMBL;Acc:Q66JC7]	scaffold_881	211705	227233	1	alas1	Str.5235		BC080965	ENSG00000023330	ALAS1	ENSP00000392725	ortholog_one2one	73	76
ENSXETG00000016124	alcam	Xl.57037	NM_001092527	MGC83026 protein (MGC83026), mRNA.	314	149.413	0.475838	491703	444425	XB-FEAT-491703	ENSXETT00000035169	CD166 antigen Precursor (Activated leukocyte cell adhesion molecule)(CD166 antigen) [Source:UniProtKB/Swiss-Prot;Acc:Q13740]	scaffold_23	1828504	1845460	-1	ALCAM				ENSG00000170017	ALCAM	ENSP00000305988	ortholog_one2one	53	56
ENSXETG00000003403	aldh16a1	Xl.5470	NM_001096186	hypothetical protein MGC114846 (MGC114846), mRNA.	606	790.211	1.30398	5726618	734715	XB-FEAT-5726618	ENSXETT00000007379		scaffold_381	367779	391011	-1	aldh16a1	Str.15566	aldh16a1		ENSG00000161618	ALDH16A1	ENSP00000293350	ortholog_one2one	44	43
ENSXETG00000022613	aldh18a1	Xl.7203	NM_001092571	MGC81784 protein (MGC81784), mRNA.	64	45.543	0.711609	5765544	444469	XB-FEAT-5765544	ENSXETT00000048928		scaffold_32	4179066	4199602	-1	aldh18a1				ENSG00000059573	ALDH18A1	ENSP00000360268	ortholog_one2one	86	84
ENSXETG00000022613	aldh18a1	Xl.7203	NM_001092571	MGC81784 protein (MGC81784), mRNA.	64	45.543	0.711609	5765544	444469	XB-FEAT-5765544	ENSXETT00000048931		scaffold_32	4179066	4199602	-1	aldh18a1	Str.6782	aldh18a1		ENSG00000059573	ALDH18A1	ENSP00000360268	ortholog_one2one	86	84
ENSXETG00000019615	aldh1a1	Xl.345	NM_001087771	aldehyde dehydrogenase class 1 (LOC397728), mRNA.	8	9.588	1.1985	987057	397728	XB-FEAT-987057	ENSXETT00000042451	Hypothetical protein mgc107771. [Source:UniProtKB/TrEMBL;Acc:Q4VBE1]	scaffold_158	265820	297908	1	aldh1a1	Str.49493	aldh1a1	BC096010	ENSG00000165092	ALDH1A1	ENSP00000297785	ortholog_one2one	78	78
ENSXETG00000010865	aldh1a2	Xl.8908	NM_001090775	RALDH2 (aldh1a2), mRNA.	546	448.239	0.820951	1012908	399389	XB-FEAT-1012908	ENSXETT00000023778		scaffold_308	1126654	1159416	1	aldh1a2		aldh1a2		ENSG00000128918	ALDH1A2	ENSP00000249750	ortholog_one2one	91	91
ENSXETG00000010865	aldh1a2	Xl.8908	NM_001090775	RALDH2 (aldh1a2), mRNA.	546	448.239	0.820951	1012908	399389	XB-FEAT-1012908	ENSXETT00000023778		scaffold_308	1126654	1159416	1	aldh1a2		aldh1a2		ENSG00000128918	ALDH1A2	ENSP00000249750	ortholog_one2one	91	91
ENSXETG00000010865	aldh1a2	Xl.8908	NM_001090775	RALDH2 (aldh1a2), mRNA.	546	448.239	0.820951	1012908	399389	XB-FEAT-1012908	ENSXETT00000023778		scaffold_308	1126654	1159416	1	aldh1a2		aldh1a2		ENSG00000128918	ALDH1A2	ENSP00000249750	ortholog_one2one	91	91
ENSXETG00000010865	aldh1a2	Xl.8908	NM_001090775	RALDH2 (aldh1a2), mRNA.	546	448.239	0.820951	1012908	399389	XB-FEAT-1012908	ENSXETT00000023778		scaffold_308	1126654	1159416	1	aldh1a2		aldh1a2		ENSG00000128918	ALDH1A2	ENSP00000249750	ortholog_one2one	91	91
ENSXETG00000010865	aldh1a2	Xl.8908	NM_001090775	RALDH2 (aldh1a2), mRNA.	546	448.239	0.820951	1012908	399389	XB-FEAT-1012908	ENSXETT00000023778		scaffold_308	1126654	1159416	1	aldh1a2		aldh1a2		ENSG00000128918	ALDH1A2	ENSP00000249750	ortholog_one2one	91	91
ENSXETG00000010865	aldh1a2	Xl.8908	NM_001090775	RALDH2 (aldh1a2), mRNA.	546	448.239	0.820951	1012908	399389	XB-FEAT-1012908	ENSXETT00000023778		scaffold_308	1126654	1159416	1	aldh1a2		aldh1a2		ENSG00000128918	ALDH1A2	ENSP00000249750	ortholog_one2one	91	91
ENSXETG00000010865	aldh1a2	Xl.8908	NM_001090775	RALDH2 (aldh1a2), mRNA.	546	448.239	0.820951	1012908	399389	XB-FEAT-1012908	ENSXETT00000023778		scaffold_308	1126654	1159416	1	aldh1a2		aldh1a2		ENSG00000128918	ALDH1A2	ENSP00000249750	ortholog_one2one	91	91
ENSXETG00000010865	aldh1a2	Xl.8908	NM_001090775	RALDH2 (aldh1a2), mRNA.	546	448.239	0.820951	1012908	399389	XB-FEAT-1012908	ENSXETT00000023778		scaffold_308	1126654	1159416	1	aldh1a2		aldh1a2		ENSG00000128918	ALDH1A2	ENSP00000249750	ortholog_one2one	91	91
ENSXETG00000018751	aldh1a3	Xl.52917	NM_001095605	RALDH3 (aldh1a3), mRNA.	7	12.784	1.82629	992884	733178	XB-FEAT-992884	ENSXETT00000040642	Aldehyde dehydrogenase family 1 member A3 (EC 1.2.1.5)(Aldehyde dehydrogenase 6)(Retinaldehyde dehydrogenase 3)(RALDH-3) [Source:UniProtKB/Swiss-Prot;Acc:P47895]	scaffold_463	391074	414061	-1	ALDH1A3				ENSG00000184254	ALDH1A3	ENSP00000332256	ortholog_one2one	80	80
ENSXETG00000011551	aldh1l1	Xl.5930	NM_001092425	MGC81015 protein (MGC81015), mRNA.	481	214.132	0.445181	1016236	444321	XB-FEAT-1016236	ENSXETT00000025284	Formyltetrahydrofolate dehydrogenase. [Source:UniProtKB/TrEMBL;Acc:Q63ZT8]	scaffold_353	1177345	1192766	1	Q63ZT8_XENTR			BC082822	ENSG00000144908	ALDH1L1	ENSP00000273450	ortholog_one2one	64	74
ENSXETG00000020930	aldh2	Xl.48188	NM_001093553	MGC80785 protein (MGC80785), mRNA.	6	9.588	1.598	490835	446857	XB-FEAT-490835	ENSXETT00000045235	MGC89020 protein. [Source:UniProtKB/TrEMBL;Acc:Q6DJ49]	scaffold_311	177695	196662	1	aldh2	Str.18363	aldh2	BC075335	ENSG00000111275	ALDH2	ENSP00000261733	ortholog_one2one	80	79
ENSXETG00000013484	aldh3a2	Xl.45472	NM_001091872	MGC81267 protein (MGC81267), mRNA.	114	139.825	1.22654	942661	443767	XB-FEAT-942661	ENSXETT00000029530	Aldehyde dehydrogenase 3 family, member A2. [Source:UniProtKB/TrEMBL;Acc:Q5BKL3]	scaffold_72	1187558	1196603	-1	TTpA004m18.1	Str.7466	TTpA004m18.1	BC091032	ENSG00000072210	ALDH3A2	ENSP00000385699	ortholog_one2many	62	62
ENSXETG00000013484	aldh3a2	Xl.45472	NM_001091872	MGC81267 protein (MGC81267), mRNA.	114	139.825	1.22654	942661	443767	XB-FEAT-942661	ENSXETT00000029530	Aldehyde dehydrogenase 3 family, member A2. [Source:UniProtKB/TrEMBL;Acc:Q5BKL3]	scaffold_72	1187558	1196603	-1	TTpA004m18.1	Str.7466	TTpA004m18.1	BC091032	ENSG00000108602	ALDH3A1	ENSP00000334590	ortholog_one2many	39	44
ENSXETG00000018531	aldh4a1	Xl.80434	NM_001097079	aldehyde dehydrogenase 4 family, member A1 (aldh4a1), nuclear gene encoding mitochondrial protein, mRNA.	98	59.126	0.603327	959459	100036784	XB-FEAT-959459	ENSXETT00000058232	Delta-1-pyrroline-5-carboxylate dehydrogenase, mitochondrial Precursor (P5C dehydrogenase)(EC 1.5.1.12)(Aldehyde dehydrogenase family 4 member A1) [Source:UniProtKB/Swiss-Prot;Acc:P30038]	scaffold_930	208795	215741	-1	ALDH4A1				ENSG00000159423	ALDH4A1	ENSP00000290597	ortholog_one2one	57	63
ENSXETG00000018531	aldh4a1	Xl.80434	NM_001097079	aldehyde dehydrogenase 4 family, member A1 (aldh4a1), nuclear gene encoding mitochondrial protein, mRNA.	98	59.126	0.603327	959459	100036784	XB-FEAT-959459	ENSXETT00000025259	Delta-1-pyrroline-5-carboxylate dehydrogenase, mitochondrial Precursor (P5C dehydrogenase)(EC 1.5.1.12)(Aldehyde dehydrogenase family 4 member A1) [Source:UniProtKB/Swiss-Prot;Acc:P30038]	scaffold_930	208795	215741	-1	ALDH4A1				ENSG00000159423	ALDH4A1	ENSP00000290597	ortholog_one2one	57	63
ENSXETG00000018531	aldh4a1	Xl.80434	NM_001097079	aldehyde dehydrogenase 4 family, member A1 (aldh4a1), nuclear gene encoding mitochondrial protein, mRNA.	98	59.126	0.603327	959459	100036784	XB-FEAT-959459	ENSXETT00000040105	Delta-1-pyrroline-5-carboxylate dehydrogenase, mitochondrial Precursor (P5C dehydrogenase)(EC 1.5.1.12)(Aldehyde dehydrogenase family 4 member A1) [Source:UniProtKB/Swiss-Prot;Acc:P30038]	scaffold_930	208795	215741	-1	ALDH4A1				ENSG00000159423	ALDH4A1	ENSP00000290597	ortholog_one2one	57	63
ENSXETG00000013304	aldh6a1	Xl.50416	NM_001096420	hypothetical protein MGC131189 (MGC131189), mRNA.	400	478.601	1.1965	1006691	734956	XB-FEAT-1006691	ENSXETT00000029150	Methylmalonate-semialdehyde dehydrogenase [acylating], mitochondrial Precursor (MMSDH)(Malonate-semialdehyde dehydrogenase [acylating])(EC 1.2.1.27)(EC 1.2.1.18)(Aldehyde dehydrogenase family 6 member A1) [Source:UniProtKB/Swiss-Prot;Acc:Q02252]	scaffold_389	554470	564922	-1	ALDH6A1				ENSG00000119711	ALDH6A1	ENSP00000342564	ortholog_one2one	74	83
ENSXETG00000005191	aldh7a1	Xl.78601	NM_001094229	MGC83352 protein (MGC83352), mRNA.	213	206.142	0.967803	492000	447522	XB-FEAT-492000	ENSXETT00000011316		scaffold_7	2226902	2238086	1	aldh7a1	Str.6738	aldh7a1		ENSG00000164904	ALDH7A1	ENSP00000387123	ortholog_one2one	35	85
ENSXETG00000004757	aldh9a1	Xl.4246	NM_001086073	similar to aldehyde dehydrogenase 9 family, member A1 (MGC52697), mRNA.	199	206.142	1.03589	951246	379229	XB-FEAT-951246	ENSXETT00000010310	Aldehyde dehydrogenase 9 family, member A1. [Source:UniProtKB/TrEMBL;Acc:Q6DJQ3]	scaffold_69	2323472	2342036	1	aldh9a1	Str.4269	aldh9a1	BC075121	ENSG00000143149	ALDH9A1	ENSP00000346827	ortholog_one2one	76	76
ENSXETG00000020674	aldoa	Xl.790	NM_001086180	similar to aldolase A (MGC53030), mRNA.	136	252.484	1.8565	959790	379336	XB-FEAT-959790	ENSXETT00000053200	Aldolase A, fructose-bisphosphate. [Source:UniProtKB/TrEMBL;Acc:Q6GL64]	scaffold_1655	7782	10287	1	aldoa				ENSG00000149925	ALDOA	ENSP00000378669	ortholog_one2one	77	88
ENSXETG00000020674	aldoa	Xl.790	NM_001086180	similar to aldolase A (MGC53030), mRNA.	136	252.484	1.8565	959790	379336	XB-FEAT-959790	ENSXETT00000044682	Aldolase A, fructose-bisphosphate. [Source:UniProtKB/TrEMBL;Acc:Q6GL64]	scaffold_1655	7782	10287	1	aldoa	Str.6670	aldoa	BC074643	ENSG00000149925	ALDOA	ENSP00000378669	ortholog_one2one	77	88
ENSXETG00000020674	aldoa	Xl.790	NM_001086180	similar to aldolase A (MGC53030), mRNA.	136	252.484	1.8565	959790	379336	XB-FEAT-959790	ENSXETT00000053201	Aldolase A, fructose-bisphosphate. [Source:UniProtKB/TrEMBL;Acc:Q6GL64]	scaffold_1655	7782	10287	1	aldoa				ENSG00000149925	ALDOA	ENSP00000378669	ortholog_one2one	77	88
ENSXETG00000020674	aldoa	Xl.790	NM_001086180	similar to aldolase A (MGC53030), mRNA.	136	252.484	1.8565	959790	379336	XB-FEAT-959790	ENSXETT00000044682	Aldolase A, fructose-bisphosphate. [Source:UniProtKB/TrEMBL;Acc:Q6GL64]	scaffold_1655	7782	10287	1	aldoa	Str.41798	aldoa	BC074643	ENSG00000149925	ALDOA	ENSP00000378669	ortholog_one2one	77	88
ENSXETG00000024058	aldob	Xl.28471	NM_001089178	hypothetical protein LOC398623 (LOC398623), mRNA.	48	50.337	1.04869	5925392	398623	XB-FEAT-5925392	ENSXETT00000051890	Aldolase B. [Source:UniProtKB/TrEMBL;Acc:Q6P7Y9]	scaffold_14	2458888	2465902	-1	aldob	Str.17088	aldob	BC061442	ENSG00000136872	ALDOB	ENSP00000363988	ortholog_one2one	74	73
ENSXETG00000027677	aldoc	Xl.8701	NM_001086918	aldolase C, fructose-bisphosphate (aldoc), mRNA.	116	252.484	2.17659	1005022	380079	XB-FEAT-1005022	ENSXETT00000041915	Hypothetical protein MGC69434. [Source:UniProtKB/TrEMBL;Acc:Q6NVQ9]	scaffold_267	1543444	1549124	-1	aldoc	Str.3134	aldoc	BC067946	ENSG00000109107	ALDOC	ENSP00000378731	ortholog_one2one	85	85
ENSXETG00000025674	alg1	Xl.24756	NM_001097775	hypothetical protein LOC100037043 (LOC100037043), mRNA.	11	4.794	0.435818	1006361	100037043	XB-FEAT-1006361	ENSXETT00000054572	MGC108323 protein. [Source:UniProtKB/TrEMBL;Acc:Q5BKI7]	scaffold_357	578990	595113	-1	BC091059.1-001	Str.30983	BC091059.1-001	BC091059	ENSG00000033011	ALG1	ENSP00000262374	ortholog_one2many	51	63
ENSXETG00000025674	alg1	Xl.24756	NM_001097775	hypothetical protein LOC100037043 (LOC100037043), mRNA.	11	4.794	0.435818	1006361	100037043	XB-FEAT-1006361	ENSXETT00000054572	MGC108323 protein. [Source:UniProtKB/TrEMBL;Acc:Q5BKI7]	scaffold_357	578990	595113	-1	BC091059.1-001	Str.30983	BC091059.1-001	BC091059	ENSG00000189366	ALG1L	ENSP00000340009	ortholog_one2many	52	26
ENSXETG00000025674	alg1	Xl.24756	NM_001097775	hypothetical protein LOC100037043 (LOC100037043), mRNA.	11	4.794	0.435818	1006361	100037043	XB-FEAT-1006361	ENSXETT00000054572	MGC108323 protein. [Source:UniProtKB/TrEMBL;Acc:Q5BKI7]	scaffold_357	578990	595113	-1	BC091059.1-001	Str.30983	BC091059.1-001	BC091059	ENSG00000225547	AC083906.1	ENSP00000399296	ortholog_one2many	57	32
ENSXETG00000025674	alg1	Xl.24756	NM_001097775	hypothetical protein LOC100037043 (LOC100037043), mRNA.	11	4.794	0.435818	1006361	100037043	XB-FEAT-1006361	ENSXETT00000054572	MGC108323 protein. [Source:UniProtKB/TrEMBL;Acc:Q5BKI7]	scaffold_357	578990	595113	-1	BC091059.1-001	Str.30983	BC091059.1-001	BC091059	ENSG00000226943	RP11-740N7.5	ENSP00000400741	ortholog_one2many	43	12
ENSXETG00000025674	alg1	Xl.24756	NM_001097775	hypothetical protein LOC100037043 (LOC100037043), mRNA.	11	4.794	0.435818	1006361	100037043	XB-FEAT-1006361	ENSXETT00000054572	MGC108323 protein. [Source:UniProtKB/TrEMBL;Acc:Q5BKI7]	scaffold_357	578990	595113	-1	BC091059.1-001	Str.30983	BC091059.1-001	BC091059	ENSG00000227620	AP003716.4	ENSP00000407358	ortholog_one2many	44	12
ENSXETG00000025516	alg10b	Xl.47129	NM_001091516	hypothetical protein MGC84574 (MGC84574), mRNA.	48	50.337	1.04869	976266	432047	XB-FEAT-976266	ENSXETT00000054345	Alpha-1,2-glucosyltransferase ALG10-A (EC 2.4.1.-) (Alpha-2- glucosyltransferase ALG10-A) (Asparagine-linked glycosylation protein 10 homolog A). [Source:UniProtKB/Swiss-Prot;Acc:Q5BKT4] [from human gene ENSG00000139133]	scaffold_20	4005419	4010469	1		Str.26858			ENSG00000139133	ALG10	ENSP00000266483	ortholog_one2many	62	62
ENSXETG00000025516	alg10b	Xl.47129	NM_001091516	hypothetical protein MGC84574 (MGC84574), mRNA.	48	50.337	1.04869	976266	432047	XB-FEAT-976266	ENSXETT00000054345	Alpha-1,2-glucosyltransferase ALG10-A (EC 2.4.1.-) (Alpha-2- glucosyltransferase ALG10-A) (Asparagine-linked glycosylation protein 10 homolog A). [Source:UniProtKB/Swiss-Prot;Acc:Q5BKT4] [from human gene ENSG00000139133]	scaffold_20	4005419	4010469	1		Str.26858			ENSG00000175548	ALG10B	ENSP00000310120	ortholog_one2many	61	62
ENSXETG00000020712	alg11	Xl.53984	NM_001122888	hypothetical protein LOC733388 (LOC733388), mRNA.	11	11.985	1.08955	5934130	733388	XB-FEAT-5934130	ENSXETT00000044752	Hypothetical protein MGC76133. [Source:UniProtKB/TrEMBL;Acc:Q6P312]	scaffold_233	1153872	1161392	-1	BC064222.1	Str.5877		BC064222		NA			NA	NA
ENSXETG00000023418	alg13	Xl.7396	NM_001091408	hypothetical protein MGC84616 (MGC84616), mRNA.	58	50.337	0.867879	5852382	431927	XB-FEAT-5852382	ENSXETT00000050588		scaffold_303	1168037	1172218	-1		Str.6091				NA			NA	NA
ENSXETG00000011972	alg2	Xl.48185	NM_001093318	asparagine-linked glycosylation 2 homolog (yeast, alpha-1,3-mannosyltransferase) (alg2), mRNA.	71	46.342	0.652704	494528	446622	XB-FEAT-494528	ENSXETT00000026182	Alg2-prov protein. [Source:UniProtKB/TrEMBL;Acc:Q56A17]	scaffold_1015	74477	79488	1	alg2	Str.20741	alg2	BC092211	ENSG00000119523	ALG2	ENSP00000417764	ortholog_one2one	65	67
ENSXETG00000017280	alg3	Xl.56476	NM_001112825	asparagine-linked glycosylation 3 homolog (yeast, alpha-1,3-mannosyltransferase) (alg3), mRNA.	90	127.84	1.42044	986277	100037243	XB-FEAT-986277	ENSXETT00000037622	Dolichyl-P-Man:Man(5)GlcNAc(2)-PP-dolichyl mannosyltransferase (EC 2.4.1.130)(Dol-P-Man-dependent alpha(1-3)-mannosyltransferase)(Dolichyl-phosphate-mannose--glycolipid alpha-mannosyltransferase)(Asparagine-linked glycosylation protein 3)(Not56-like protein) [Source:UniProtKB/Swiss-Prot;Acc:Q92685]	scaffold_132	500454	507620	-1	ALG3				ENSG00000214160	ALG3	ENSP00000380793	ortholog_one2one	64	64
ENSXETG00000017280	alg3	Xl.56476	NM_001112825	asparagine-linked glycosylation 3 homolog (yeast, alpha-1,3-mannosyltransferase) (alg3), mRNA.	90	127.84	1.42044	986277	100037243	XB-FEAT-986277	ENSXETT00000037621	Dolichyl-P-Man:Man(5)GlcNAc(2)-PP-dolichyl mannosyltransferase (EC 2.4.1.130)(Dol-P-Man-dependent alpha(1-3)-mannosyltransferase)(Dolichyl-phosphate-mannose--glycolipid alpha-mannosyltransferase)(Asparagine-linked glycosylation protein 3)(Not56-like protein) [Source:UniProtKB/Swiss-Prot;Acc:Q92685]	scaffold_132	500454	507620	-1	ALG3				ENSG00000214160	ALG3	ENSP00000380793	ortholog_one2one	64	64
ENSXETG00000001813	alg5	Xl.2885	NM_001086411	hypothetical protein MGC69100 (MGC69100), mRNA.	24	30.362	1.26508	946753	379570	XB-FEAT-946753	ENSXETT00000003812	Asparagine-linked glycosylation 5 homolog (Yeast, dolichyl-phosphate beta-glucosyltransferase). [Source:UniProtKB/TrEMBL;Acc:Q6DIF5]	scaffold_505	368875	397720	1	alg5				ENSG00000120697	ALG5	ENSP00000239891	ortholog_one2one	72	72
ENSXETG00000001813	alg5	Xl.2885	NM_001086411	hypothetical protein MGC69100 (MGC69100), mRNA.	24	30.362	1.26508	946753	379570	XB-FEAT-946753	ENSXETT00000003818	Asparagine-linked glycosylation 5 homolog (Yeast, dolichyl-phosphate beta-glucosyltransferase). [Source:UniProtKB/TrEMBL;Acc:Q6DIF5]	scaffold_505	368875	397720	1	alg5	Str.10733	alg5	BC075587	ENSG00000120697	ALG5	ENSP00000239891	ortholog_one2one	72	72
ENSXETG00000010835	alg6	Xl.2739	NM_001097964	hypothetical protein LOC100049135 (LOC100049135), mRNA.	197	242.896	1.23297	998186	100049135	XB-FEAT-998186	ENSXETT00000023698	Hypothetical LOC496948. [Source:UniProtKB/TrEMBL;Acc:Q5I096]	scaffold_4	5318208	5344803	1	ALG6	Str.8942	ALG6	BC088570	ENSG00000088035	ALG6	ENSP00000263440	ortholog_one2one	64	64
ENSXETG00000010450	alg8	Xl.7675	NM_001091339	hypothetical protein MGC84618 (MGC84618), mRNA.	93	82.297	0.884914	967046	431849	XB-FEAT-967046	ENSXETT00000022926	Alg8-prov protein (Fragment). [Source:UniProtKB/TrEMBL;Acc:Q5FVB1]	scaffold_219	194212	203341	1	ALG8		ALG8	BC090105	ENSG00000159063	ALG8	ENSP00000299626	ortholog_one2one	63	62
ENSXETG00000022230	alkbh3	Xl.41193	NM_001095334	hypothetical LOC496071 (LOC496071), mRNA.	47	59.925	1.275	5967037	496071	XB-FEAT-5967037	ENSXETT00000048096	Alpha-ketoglutarate-dependent dioxygenase alkB homolog 3 (EC 1.14.11.-)(Alkylated DNA repair protein alkB homolog 3)(Prostate cancer antigen 1)(DEPC-1) [Source:UniProtKB/Swiss-Prot;Acc:Q96Q83]	scaffold_281	230723	234086	1	ALKBH3				ENSG00000166199	ALKBH3	ENSP00000302232	ortholog_one2one	53	56
ENSXETG00000005474	alkbh4	Xl.3979	NM_001091322	hypothetical protein MGC83815 (MGC83815), mRNA.	245	322.796	1.31753	1009925	431831	XB-FEAT-1009925	ENSXETT00000012033	Alkylated DNA repair protein alkB homolog 4 [Source:UniProtKB/Swiss-Prot;Acc:Q9NXW9]	scaffold_949	253643	257267	-1	ALKBH4	Str.701			ENSG00000160993	ALKBH4	ENSP00000292566	ortholog_one2one	53	52
ENSXETG00000005769	alkbh5	Xl.3522	NM_001092235	MGC80552 protein (MGC80552), mRNA.	509	890.086	1.7487	987579	444130	XB-FEAT-987579	ENSXETT00000012702	MGC79570 protein. [Source:UniProtKB/TrEMBL;Acc:Q66JG8]	scaffold_174	1175027	1182334	-1	BC080920.1		BC080920.1	BC080920	ENSG00000091542	ALKBH5	ENSP00000261650	ortholog_one2one	54	70
ENSXETG00000002842	alkbh6	Xl.3975	NM_001095240	Alkylated DNA repair protein alkB homolog 6 (alkbh6), mRNA.	31	25.568	0.824774	5891942	495973	XB-FEAT-5891942	ENSXETT00000006206	Alkylated DNA repair protein alkB homolog 6 [Source:UniProtKB/Swiss-Prot;Acc:Q3KRA9]	scaffold_461	803253	808368	1	ALKBH6	Str.31854			ENSG00000239382	ALKBH6	ENSP00000368152	ortholog_one2one	52	58
ENSXETG00000018694	alox12b	Xl.25238	NM_001095796	hypothetical protein MGC85124 (MGC85124), mRNA.	74	186.167	2.51577	5909077	734312	XB-FEAT-5909077	ENSXETT00000040479		scaffold_1181	59033	73767	-1					ENSG00000179148	ALOXE3	ENSP00000369494	ortholog_many2many	37	47
ENSXETG00000018694	alox12b	Xl.25238	NM_001095796	hypothetical protein MGC85124 (MGC85124), mRNA.	74	186.167	2.51577	5909077	734312	XB-FEAT-5909077	ENSXETT00000040478		scaffold_1181	59033	73767	-1					ENSG00000179148	ALOXE3	ENSP00000369494	ortholog_many2many	37	47
ENSXETG00000018694	alox12b	Xl.25238	NM_001095796	hypothetical protein MGC85124 (MGC85124), mRNA.	74	186.167	2.51577	5909077	734312	XB-FEAT-5909077	ENSXETT00000040480		scaffold_1181	59033	73767	-1		Str.39302			ENSG00000179148	ALOXE3	ENSP00000369494	ortholog_many2many	37	47
ENSXETG00000018694	alox12b	Xl.25238	NM_001095796	hypothetical protein MGC85124 (MGC85124), mRNA.	74	186.167	2.51577	5909077	734312	XB-FEAT-5909077	ENSXETT00000040480		scaffold_1181	59033	73767	-1		Str.30697			ENSG00000179148	ALOXE3	ENSP00000369494	ortholog_many2many	37	47
ENSXETG00000018694	alox12b	Xl.25238	NM_001095796	hypothetical protein MGC85124 (MGC85124), mRNA.	74	186.167	2.51577	5909077	734312	XB-FEAT-5909077	ENSXETT00000040483		scaffold_1181	59033	73767	-1					ENSG00000179148	ALOXE3	ENSP00000369494	ortholog_many2many	37	47
ENSXETG00000018694	alox12b	Xl.25238	NM_001095796	hypothetical protein MGC85124 (MGC85124), mRNA.	74	186.167	2.51577	5909077	734312	XB-FEAT-5909077	ENSXETT00000040468		scaffold_1181	59033	73767	-1					ENSG00000179148	ALOXE3	ENSP00000369494	ortholog_many2many	37	47
ENSXETG00000018694	alox12b	Xl.25238	NM_001095796	hypothetical protein MGC85124 (MGC85124), mRNA.	74	186.167	2.51577	5909077	734312	XB-FEAT-5909077	ENSXETT00000058254		scaffold_1181	59033	73767	-1					ENSG00000179148	ALOXE3	ENSP00000369494	ortholog_many2many	37	47
ENSXETG00000018694	alox12b	Xl.25238	NM_001095796	hypothetical protein MGC85124 (MGC85124), mRNA.	74	186.167	2.51577	5909077	734312	XB-FEAT-5909077	ENSXETT00000040480		scaffold_1181	59033	73767	-1		Str.39302			ENSG00000179477	ALOX12B	ENSP00000315167	ortholog_many2many	44	46
ENSXETG00000018694	alox12b	Xl.25238	NM_001095796	hypothetical protein MGC85124 (MGC85124), mRNA.	74	186.167	2.51577	5909077	734312	XB-FEAT-5909077	ENSXETT00000040479		scaffold_1181	59033	73767	-1					ENSG00000179477	ALOX12B	ENSP00000315167	ortholog_many2many	44	46
ENSXETG00000018694	alox12b	Xl.25238	NM_001095796	hypothetical protein MGC85124 (MGC85124), mRNA.	74	186.167	2.51577	5909077	734312	XB-FEAT-5909077	ENSXETT00000040483		scaffold_1181	59033	73767	-1					ENSG00000179477	ALOX12B	ENSP00000315167	ortholog_many2many	44	46
ENSXETG00000018694	alox12b	Xl.25238	NM_001095796	hypothetical protein MGC85124 (MGC85124), mRNA.	74	186.167	2.51577	5909077	734312	XB-FEAT-5909077	ENSXETT00000058254		scaffold_1181	59033	73767	-1					ENSG00000179477	ALOX12B	ENSP00000315167	ortholog_many2many	44	46
ENSXETG00000018694	alox12b	Xl.25238	NM_001095796	hypothetical protein MGC85124 (MGC85124), mRNA.	74	186.167	2.51577	5909077	734312	XB-FEAT-5909077	ENSXETT00000040480		scaffold_1181	59033	73767	-1		Str.30697			ENSG00000179477	ALOX12B	ENSP00000315167	ortholog_many2many	44	46
ENSXETG00000018694	alox12b	Xl.25238	NM_001095796	hypothetical protein MGC85124 (MGC85124), mRNA.	74	186.167	2.51577	5909077	734312	XB-FEAT-5909077	ENSXETT00000040478		scaffold_1181	59033	73767	-1					ENSG00000179477	ALOX12B	ENSP00000315167	ortholog_many2many	44	46
ENSXETG00000018694	alox12b	Xl.25238	NM_001095796	hypothetical protein MGC85124 (MGC85124), mRNA.	74	186.167	2.51577	5909077	734312	XB-FEAT-5909077	ENSXETT00000040468		scaffold_1181	59033	73767	-1					ENSG00000179477	ALOX12B	ENSP00000315167	ortholog_many2many	44	46
ENSXETG00000018694	alox12b	Xl.25238	NM_001095796	hypothetical protein MGC85124 (MGC85124), mRNA.	74	186.167	2.51577	5909077	734312	XB-FEAT-5909077	ENSXETT00000040483		scaffold_1181	59033	73767	-1					ENSG00000179593	ALOX15B	ENSP00000369530	ortholog_many2many	47	47
ENSXETG00000018694	alox12b	Xl.25238	NM_001095796	hypothetical protein MGC85124 (MGC85124), mRNA.	74	186.167	2.51577	5909077	734312	XB-FEAT-5909077	ENSXETT00000040480		scaffold_1181	59033	73767	-1		Str.39302			ENSG00000179593	ALOX15B	ENSP00000369530	ortholog_many2many	47	47
ENSXETG00000018694	alox12b	Xl.25238	NM_001095796	hypothetical protein MGC85124 (MGC85124), mRNA.	74	186.167	2.51577	5909077	734312	XB-FEAT-5909077	ENSXETT00000040478		scaffold_1181	59033	73767	-1					ENSG00000179593	ALOX15B	ENSP00000369530	ortholog_many2many	47	47
ENSXETG00000018694	alox12b	Xl.25238	NM_001095796	hypothetical protein MGC85124 (MGC85124), mRNA.	74	186.167	2.51577	5909077	734312	XB-FEAT-5909077	ENSXETT00000040480		scaffold_1181	59033	73767	-1		Str.30697			ENSG00000179593	ALOX15B	ENSP00000369530	ortholog_many2many	47	47
ENSXETG00000018694	alox12b	Xl.25238	NM_001095796	hypothetical protein MGC85124 (MGC85124), mRNA.	74	186.167	2.51577	5909077	734312	XB-FEAT-5909077	ENSXETT00000040479		scaffold_1181	59033	73767	-1					ENSG00000179593	ALOX15B	ENSP00000369530	ortholog_many2many	47	47
ENSXETG00000018694	alox12b	Xl.25238	NM_001095796	hypothetical protein MGC85124 (MGC85124), mRNA.	74	186.167	2.51577	5909077	734312	XB-FEAT-5909077	ENSXETT00000040468		scaffold_1181	59033	73767	-1					ENSG00000179593	ALOX15B	ENSP00000369530	ortholog_many2many	47	47
ENSXETG00000018694	alox12b	Xl.25238	NM_001095796	hypothetical protein MGC85124 (MGC85124), mRNA.	74	186.167	2.51577	5909077	734312	XB-FEAT-5909077	ENSXETT00000058254		scaffold_1181	59033	73767	-1					ENSG00000179593	ALOX15B	ENSP00000369530	ortholog_many2many	47	47
ENSXETG00000028079	aloxe3	Xl.25238	NM_001095796	hypothetical protein MGC85124 (MGC85124), mRNA.	74	186.167	2.51577	6033421	734312	XB-FEAT-6033421	ENSXETT00000040476	Aloxe3-prov protein (Fragment). [Source:UniProtKB/TrEMBL;Acc:Q5EAM7]	scaffold_1181	125811	136255	1	aloxe3		aloxe3	BC089676	ENSG00000179148	ALOXE3	ENSP00000369494	ortholog_many2many	36	47
ENSXETG00000028079	aloxe3	Xl.25238	NM_001095796	hypothetical protein MGC85124 (MGC85124), mRNA.	74	186.167	2.51577	6033421	734312	XB-FEAT-6033421	ENSXETT00000040476	Aloxe3-prov protein (Fragment). [Source:UniProtKB/TrEMBL;Acc:Q5EAM7]	scaffold_1181	125811	136255	1	aloxe3		aloxe3	BC089676	ENSG00000179477	ALOX12B	ENSP00000315167	ortholog_many2many	43	45
ENSXETG00000028079	aloxe3	Xl.25238	NM_001095796	hypothetical protein MGC85124 (MGC85124), mRNA.	74	186.167	2.51577	6033421	734312	XB-FEAT-6033421	ENSXETT00000040476	Aloxe3-prov protein (Fragment). [Source:UniProtKB/TrEMBL;Acc:Q5EAM7]	scaffold_1181	125811	136255	1	aloxe3		aloxe3	BC089676	ENSG00000179593	ALOX15B	ENSP00000369530	ortholog_many2many	47	47
ENSXETG00000023244	alpl	Xl.1299	NM_001087426	alkaline phosphatase, liver/bone/kidney (alpl), mRNA.	1189	846.94	0.712313	1010300	380589	XB-FEAT-1010300	ENSXETT00000050243	Alkaline phosphatase, tissue-nonspecific isozyme Precursor (EC 3.1.3.1)(AP-TNAP)(TNSALP)(Alkaline phosphatase liver/bone/kidney isozyme) [Source:UniProtKB/Swiss-Prot;Acc:P05186]	scaffold_1440	14703	26120	-1	ALPL				ENSG00000162551	ALPL	ENSP00000394765	ortholog_one2one	72	71
ENSXETG00000027500	als2cr4	Xl.45721	NM_001114791	hypothetical protein LOC100137642 (LOC100137642), mRNA.	67	75.905	1.13291	1015786	100137642	XB-FEAT-1015786	ENSXETT00000057363	Amyotrophic lateral sclerosis 2 chromosomal region candidate gene 4 protein [Source:UniProtKB/Swiss-Prot;Acc:Q96Q45]	scaffold_218	57643	71375	1	ALS2CR4	Str.5406			ENSG00000155755	ALS2CR4	ENSP00000410712	ortholog_one2one	54	61
ENSXETG00000000331	ambn	Xl.34484	NM_001090020	ameloblastin (LOC398954), mRNA.	1	0.799	0.799	853785	398954	XB-FEAT-853785	ENSXETT00000000694	Ameloblastin Precursor [Source:UniProtKB/Swiss-Prot;Acc:Q9NP70]	scaffold_392	80400	87803	1	AMBN				ENSG00000178522	AMBN	ENSP00000313809	ortholog_one2one	27	30
ENSXETG00000026722	ambp	Xl.29460	NM_001087351	alpha-1-microglobulin/bikunin precursor (ambp), mRNA.	9	8.789	0.976556	5747471	380514	XB-FEAT-5747471	ENSXETT00000056182	Alpha 1 microglobulin/bikunin. [Source:UniProtKB/TrEMBL;Acc:Q6P2V8]	scaffold_1082	101487	105191	1	ambp	Str.5320	ambp	BC064278	ENSG00000106927	AMBP	ENSP00000265132	ortholog_one2one	49	57
ENSXETG00000021331	amd1	Xl.7078	NM_001086891	S-Adenosylmethionine decarboxylase 1A (amd1), mRNA.	204	149.413	0.732417	484610	380052	XB-FEAT-484610	ENSXETT00000046135	S-adenosylmethionine decarboxylase proenzyme Precursor (AdoMetDC)(SAMDC)(EC 4.1.1.50) [Contains S-adenosylmethionine decarboxylase alpha chain;S-adenosylmethionine decarboxylase beta chain] [Source:UniProtKB/Swiss-Prot;Acc:P17707]	scaffold_250	349981	363278	1	AMD1				ENSG00000123505	AMD1	ENSP00000357880	ortholog_one2one	80	79
ENSXETG00000021636	amdhd1	Xl.53423	NM_001095899	amidohydrolase domain containing 1 (amdhd1), mRNA.	96	80.699	0.840615	5845037	734418	XB-FEAT-5845037	ENSXETT00000046755	MGC89894 protein. [Source:UniProtKB/TrEMBL;Acc:Q68EP2]	scaffold_742	85710	95133	1	BC080159.1	Str.19828	BC080159.1	BC080159	ENSG00000139344	AMDHD1	ENSP00000266736	ortholog_one2one	75	73
ENSXETG00000021636	amdhd1	Xl.53423	NM_001095899	amidohydrolase domain containing 1 (amdhd1), mRNA.	96	80.699	0.840615	5845037	734418	XB-FEAT-5845037	ENSXETT00000046753	MGC89894 protein. [Source:UniProtKB/TrEMBL;Acc:Q68EP2]	scaffold_742	85710	95133	1	BC080159.1				ENSG00000139344	AMDHD1	ENSP00000266736	ortholog_one2one	75	73
ENSXETG00000020020	amfr	Xl.7399	NM_001089690	hypothetical protein MGC68459 (MGC68459), mRNA.	368	458.626	1.24627	923085	398777	XB-FEAT-923085	ENSXETT00000043265		scaffold_270	155082	173537	-1	amfr	Str.42351	amfr		ENSG00000159461	AMFR	ENSP00000290649	ortholog_one2one	75	76
ENSXETG00000020020	amfr	Xl.7399	NM_001089690	hypothetical protein MGC68459 (MGC68459), mRNA.	368	458.626	1.24627	923085	398777	XB-FEAT-923085	ENSXETT00000043265		scaffold_270	155082	173537	-1	amfr	Str.7084	amfr		ENSG00000159461	AMFR	ENSP00000290649	ortholog_one2one	75	76
ENSXETG00000024411	ammecr1	Xl.80100	NM_001092713	MGC84095 protein (MGC84095), mRNA.	65	74.307	1.14318	992101	444611	XB-FEAT-992101	ENSXETT00000052802	AMME syndrome candidate gene 1 protein [Source:UniProtKB/Swiss-Prot;Acc:Q9Y4X0]	scaffold_407	114795	146803	-1	AMMECR1				ENSG00000101935	AMMECR1	ENSP00000262844	ortholog_one2one	56	78
ENSXETG00000002956	ammecr1l	Xl.16381	NM_001092239	MGC80559 protein (MGC80559), mRNA.	1	3.995	3.995	5787906	444134	XB-FEAT-5787906	ENSXETT00000006450	AMMECR1-like protein [Source:UniProtKB/Swiss-Prot;Acc:Q6DCA0]	scaffold_224	1263664	1271324	-1	AMMECR1L				ENSG00000144233	AMMECR1L	ENSP00000272647	ortholog_one2one	71	79
ENSXETG00000006385	amotl1	Xl.84353	NM_001127867	hypothetical protein LOC100158429 (LOC100158429), mRNA.	146	131.036	0.897507	993663	100158429	XB-FEAT-993663	ENSXETT00000013971	Angiomotin-like protein 1 [Source:UniProtKB/Swiss-Prot;Acc:Q8IY63]	scaffold_523	12280	107620	-1	AMOTL1				ENSG00000166025	AMOTL1	ENSP00000320968	ortholog_one2one	62	66
ENSXETG00000006385	amotl1	Xl.84353	NM_001127867	hypothetical protein LOC100158429 (LOC100158429), mRNA.	146	131.036	0.897507	993663	100158429	XB-FEAT-993663	ENSXETT00000013972	Angiomotin-like protein 1 [Source:UniProtKB/Swiss-Prot;Acc:Q8IY63]	scaffold_523	12280	107620	-1	AMOTL1				ENSG00000166025	AMOTL1	ENSP00000320968	ortholog_one2one	62	66
ENSXETG00000006385	amotl1	Xl.84353	NM_001127867	hypothetical protein LOC100158429 (LOC100158429), mRNA.	146	131.036	0.897507	993663	100158429	XB-FEAT-993663	ENSXETT00000013979	Angiomotin-like protein 1 [Source:UniProtKB/Swiss-Prot;Acc:Q8IY63]	scaffold_523	12280	107620	-1	AMOTL1				ENSG00000166025	AMOTL1	ENSP00000320968	ortholog_one2one	62	66
ENSXETG00000006385	amotl1	Xl.84353	NM_001127867	hypothetical protein LOC100158429 (LOC100158429), mRNA.	146	131.036	0.897507	993663	100158429	XB-FEAT-993663	ENSXETT00000013975	Angiomotin-like protein 1 [Source:UniProtKB/Swiss-Prot;Acc:Q8IY63]	scaffold_523	12280	107620	-1	AMOTL1				ENSG00000166025	AMOTL1	ENSP00000320968	ortholog_one2one	62	66
ENSXETG00000006385	amotl1	Xl.84353	NM_001127867	hypothetical protein LOC100158429 (LOC100158429), mRNA.	146	131.036	0.897507	993663	100158429	XB-FEAT-993663	ENSXETT00000013973	Angiomotin-like protein 1 [Source:UniProtKB/Swiss-Prot;Acc:Q8IY63]	scaffold_523	12280	107620	-1	AMOTL1				ENSG00000166025	AMOTL1	ENSP00000320968	ortholog_one2one	62	66
NA	amph	Xl.14350	NM_001091610	hypothetical protein MGC83546 (MGC83546), mRNA.	18	13.583	0.754611	993127	432150	NA	NA	NA	NA	NA	NA	NA	NA	NA	NA	NA	NA	NA	NA	NA	NA	NA
ENSXETG00000005937	amt	Xl.13933	NM_001096947	aminomethyltransferase (glycine cleavage system protein T) (MGC154901), mRNA.	52	46.342	0.891192	921597	779328	XB-FEAT-921597	ENSXETT00000013066	Aminomethyltransferase, mitochondrial Precursor (EC 2.1.2.10)(Glycine cleavage system T protein)(GCVT) [Source:UniProtKB/Swiss-Prot;Acc:P48728]	scaffold_215	1035219	1042181	-1	AMT				ENSG00000145020	AMT	ENSP00000273588	ortholog_one2one	66	68
ENSXETG00000010847	amy2a	Xl.9243	NM_001096169	amylase, alpha 2A; pancreatic (amy2a), mRNA.	2	1.598	0.799	968628	734698	XB-FEAT-968628	ENSXETT00000023737	Pancreatic alpha-amylase precursor (EC 3.2.1.1) (PA) (1,4-alpha-D- glucan glucanohydrolase). [Source:UniProtKB/Swiss-Prot;Acc:P04746] [from human gene ENSG00000196318]	scaffold_415	406036	412062	1					ENSG00000174876	AMY1B	ENSP00000359097	ortholog_many2many	76	76
ENSXETG00000010847	amy2a	Xl.9243	NM_001096169	amylase, alpha 2A; pancreatic (amy2a), mRNA.	2	1.598	0.799	968628	734698	XB-FEAT-968628	ENSXETT00000023737	Pancreatic alpha-amylase precursor (EC 3.2.1.1) (PA) (1,4-alpha-D- glucan glucanohydrolase). [Source:UniProtKB/Swiss-Prot;Acc:P04746] [from human gene ENSG00000196318]	scaffold_415	406036	412062	1					ENSG00000187733	AMY1C	ENSP00000359096	ortholog_many2many	76	76
ENSXETG00000010847	amy2a	Xl.9243	NM_001096169	amylase, alpha 2A; pancreatic (amy2a), mRNA.	2	1.598	0.799	968628	734698	XB-FEAT-968628	ENSXETT00000023737	Pancreatic alpha-amylase precursor (EC 3.2.1.1) (PA) (1,4-alpha-D- glucan glucanohydrolase). [Source:UniProtKB/Swiss-Prot;Acc:P04746] [from human gene ENSG00000196318]	scaffold_415	406036	412062	1					ENSG00000237763	AMY1A	ENSP00000359100	ortholog_many2many	76	76
ENSXETG00000010847	amy2a	Xl.9243	NM_001096169	amylase, alpha 2A; pancreatic (amy2a), mRNA.	2	1.598	0.799	968628	734698	XB-FEAT-968628	ENSXETT00000023737	Pancreatic alpha-amylase precursor (EC 3.2.1.1) (PA) (1,4-alpha-D- glucan glucanohydrolase). [Source:UniProtKB/Swiss-Prot;Acc:P04746] [from human gene ENSG00000196318]	scaffold_415	406036	412062	1					ENSG00000240038	AMY2B	ENSP00000354610	ortholog_many2many	77	77
ENSXETG00000010847	amy2a	Xl.9243	NM_001096169	amylase, alpha 2A; pancreatic (amy2a), mRNA.	2	1.598	0.799	968628	734698	XB-FEAT-968628	ENSXETT00000023737	Pancreatic alpha-amylase precursor (EC 3.2.1.1) (PA) (1,4-alpha-D- glucan glucanohydrolase). [Source:UniProtKB/Swiss-Prot;Acc:P04746] [from human gene ENSG00000196318]	scaffold_415	406036	412062	1					ENSG00000243480	AMY2A	ENSP00000377509	ortholog_many2many	76	76
ENSXETG00000017613	anapc10	Xl.50389	NM_001095802	hypothetical protein MGC85037 (MGC85037), mRNA.	5	1.598	0.3196	947004	734319	XB-FEAT-947004	ENSXETT00000038242		scaffold_558	356526	379551	1	anapc10	Str.26954	anapc10		ENSG00000164162	ANAPC10	ENSP00000403891	ortholog_one2one	94	94
ENSXETG00000017613	anapc10	Xl.50389	NM_001095802	hypothetical protein MGC85037 (MGC85037), mRNA.	5	1.598	0.3196	947004	734319	XB-FEAT-947004	ENSXETT00000038242		scaffold_558	356526	379551	1	anapc10	Str.47622	anapc10		ENSG00000164162	ANAPC10	ENSP00000403891	ortholog_one2one	94	94
ENSXETG00000000957	anapc4	Xl.79196	NM_001091109	hypothetical protein MGC81278 (MGC81278), mRNA.	192	166.991	0.869745	968788	414530	XB-FEAT-968788	ENSXETT00000002078	Anaphase-promoting complex subunit 4 (APC4)(Cyclosome subunit 4) [Source:UniProtKB/Swiss-Prot;Acc:Q9UJX5]	scaffold_445	944075	960406	1	ANAPC4	Str.3790			ENSG00000053900	ANAPC4	ENSP00000318775	ortholog_one2one	67	69
ENSXETG00000020963	anapc5	Xl.55848	NM_001096944	anaphase-promoting complex subunit 5 (anapc5), mRNA.	34	34.357	1.0105	978470	779325	XB-FEAT-978470	ENSXETT00000045303	Anaphase-promoting complex subunit 5 (APC5)(Cyclosome subunit 5) [Source:UniProtKB/Swiss-Prot;Acc:Q9UJX4]	scaffold_311	742116	759692	-1	ANAPC5				ENSG00000089053	ANAPC5	ENSP00000261819	ortholog_one2one	80	80
ENSXETG00000020941	anapc7	Xl.18408	NM_001093270	anaphase promoting complex subunit 7 (anapc7), mRNA.	93	151.011	1.62377	945411	446574	XB-FEAT-945411	ENSXETT00000045252		scaffold_311	403445	422425	1	anapc7	Str.19974	anapc7		ENSG00000196510	ANAPC7	ENSP00000394394	ortholog_one2one	88	94
ENSXETG00000014357	angel2	Xl.7347	NM_001096073	hypothetical protein MGC115586 (MGC115586), mRNA.	83	79.101	0.953024	985561	734598	XB-FEAT-985561	ENSXETT00000031391	Protein angel homolog 2 [Source:UniProtKB/Swiss-Prot;Acc:Q5VTE6]	scaffold_108	1540930	1654534	-1	ANGEL2				ENSG00000174606	ANGEL2	ENSP00000355929	ortholog_one2one	53	54
ENSXETG00000014357	angel2	Xl.7347	NM_001096073	hypothetical protein MGC115586 (MGC115586), mRNA.	83	79.101	0.953024	985561	734598	XB-FEAT-985561	ENSXETT00000031390	Protein angel homolog 2 [Source:UniProtKB/Swiss-Prot;Acc:Q5VTE6]	scaffold_108	1540930	1654534	-1	ANGEL2				ENSG00000174606	ANGEL2	ENSP00000355929	ortholog_one2one	53	54
ENSXETG00000014357	angel2	Xl.7347	NM_001096073	hypothetical protein MGC115586 (MGC115586), mRNA.	83	79.101	0.953024	985561	734598	XB-FEAT-985561	ENSXETT00000031392	Protein angel homolog 2 [Source:UniProtKB/Swiss-Prot;Acc:Q5VTE6]	scaffold_108	1540930	1654534	-1	ANGEL2				ENSG00000174606	ANGEL2	ENSP00000355929	ortholog_one2one	53	54
ENSXETG00000023814	angpt4	Xl.59603	NM_001130950	hypothetical protein LOC100174806 (LOC100174806), mRNA.	1857	619.225	0.333454	5874828	100174806	XB-FEAT-5874828	ENSXETT00000051343		scaffold_144	1695585	1699860	1						NA			NA	NA
ENSXETG00000023814	angpt4	Xl.59603	NM_001130950	hypothetical protein LOC100174806 (LOC100174806), mRNA.	1857	619.225	0.333454	5874828	100174806	XB-FEAT-5874828	ENSXETT00000055993		scaffold_144	1695585	1699860	1						NA			NA	NA
ENSXETG00000016820	ankra2	Xl.47163	NM_001091366	hypothetical protein MGC81501 (MGC81501), mRNA.	85	76.704	0.9024	1002385	431881	XB-FEAT-1002385	ENSXETT00000036670	Ankyrin repeat, family A (RFXANK-like), 2. [Source:UniProtKB/TrEMBL;Acc:Q6DIZ3]	scaffold_113	1141490	1147615	-1	ankra2	Str.3915	ankra2	BC075392	ENSG00000164331	ANKRA2	ENSP00000296785	ortholog_one2one	86	87
ENSXETG00000008211	ankrd10	Xl.54876	NM_001096393	hypothetical protein MGC131032 (MGC131032), mRNA.	25	28.764	1.15056	999907	734928	XB-FEAT-999907	ENSXETT00000018000	Hypothetical LOC496544. [Source:UniProtKB/TrEMBL;Acc:Q5XGB2]	scaffold_42	1113487	1128775	1	ankrd10	Str.12012	ankrd10		ENSG00000088448	ANKRD10	ENSP00000267339	ortholog_one2one	37	49
ENSXETG00000008211	ankrd10	Xl.54876	NM_001096393	hypothetical protein MGC131032 (MGC131032), mRNA.	25	28.764	1.15056	999907	734928	XB-FEAT-999907	ENSXETT00000018003	Hypothetical LOC496544. [Source:UniProtKB/TrEMBL;Acc:Q5XGB2]	scaffold_42	1113487	1128775	1	ankrd10	Str.27576		BC084530	ENSG00000088448	ANKRD10	ENSP00000267339	ortholog_one2one	37	49
ENSXETG00000005521	ankrd11	Xl.23820	NM_001092091	MGC80441 protein (MGC80441), mRNA.	81	58.327	0.720086	1011276	443986	XB-FEAT-1011276	ENSXETT00000024618	Ankyrin repeat domain-containing protein 11 (Ankyrin repeat-containing cofactor 1) [Source:UniProtKB/Swiss-Prot;Acc:Q6UB99]	scaffold_66	2448604	2484739	-1	ANKRD11				ENSG00000167522	ANKRD11	ENSP00000301030	ortholog_one2one	19	81
ENSXETG00000004049	ankrd12	Xl.4879	NM_001094826	hypothetical LOC495131 (LOC495131), mRNA.	55	23.171	0.421291	5860750	495131	XB-FEAT-5860750	ENSXETT00000008760	Ankyrin repeat domain-containing protein 12 (Ankyrin repeat-containing cofactor 2)(GAC-1 protein) [Source:UniProtKB/Swiss-Prot;Acc:Q6UB98]	scaffold_294	1168942	1176864	-1	ANKRD12				ENSG00000101745	ANKRD12	ENSP00000262126	ortholog_one2one	23	55
ENSXETG00000004049	ankrd12	Xl.4879	NM_001094826	hypothetical LOC495131 (LOC495131), mRNA.	55	23.171	0.421291	5860750	495131	XB-FEAT-5860750	ENSXETT00000055075	Ankyrin repeat domain-containing protein 12 (Ankyrin repeat-containing cofactor 2)(GAC-1 protein) [Source:UniProtKB/Swiss-Prot;Acc:Q6UB98]	scaffold_294	1168942	1176864	-1	ANKRD12				ENSG00000101745	ANKRD12	ENSP00000262126	ortholog_one2one	23	55
ENSXETG00000018665	ankrd13a	Xl.4388	NM_001094574	hypothetical LOC494736 (LOC494736), mRNA.	81	83.895	1.03574	998905	494736	XB-FEAT-998905	ENSXETT00000040401	Hypothetical protein LOC496420. [Source:UniProtKB/TrEMBL;Acc:Q640A6]	scaffold_17	1018950	1036751	1	Q640A6_XENTR			BC082724	ENSG00000076513	ANKRD13A	ENSP00000261739	ortholog_one2one	73	73
ENSXETG00000009602	ankrd13c	Xl.5359	NM_001091382	hypothetical protein MGC83917 (MGC83917), mRNA.	48	52.734	1.09862	5828070	431897	XB-FEAT-5828070	ENSXETT00000021179		scaffold_8529	7059	19250	1	ankrd12c		ankrd12c		ENSG00000118454	ANKRD13C	ENSP00000359982	ortholog_one2one	70	96
ENSXETG00000018147	ankrd16	Xl.14968	NM_001095216	hypothetical LOC495949 (LOC495949), mRNA.	5	10.387	2.0774	948897	495949	XB-FEAT-948897	ENSXETT00000039356	Ankyrin repeat domain-containing protein 16 [Source:UniProtKB/Swiss-Prot;Acc:Q6P6B7]	scaffold_11	3470466	3478934	-1	ANKRD16				ENSG00000134461	ANKRD16	ENSP00000369436	ortholog_one2one	47	58
ENSXETG00000025738	ankrd37	Xl.8033	NM_001098697	hypothetical protein LOC100049758 (LOC100049758), mRNA.	31	10.387	0.335065	984888	100049758	XB-FEAT-984888	ENSXETT00000054652		scaffold_90	2719164	2720922	1	ankrd37		ankrd37		ENSG00000186352	ANKRD37	ENSP00000335147	ortholog_one2one	53	51
NA	ankrd39	Xl.79730	NM_001096860	hypothetical protein MGC154403 (MGC154403), mRNA.	56	38.352	0.684857	940550	779239	NA	NA	NA	NA	NA	NA	NA	NA	NA	NA	NA	NA	NA	NA	NA	NA	NA
NA	ankrd42	Xl.53590	NM_001099876	hypothetical protein LOC100101286 (LOC100101286), mRNA.	133	108.664	0.817023	5888010	100101286	NA	NA	NA	NA	NA	NA	NA	NA	NA	NA	NA	NA	NA	NA	NA	NA	NA
ENSXETG00000015093	ankrd5	Xl.47124	NM_001091772	ankyrin repeat domain protein 5 (LOC432337), mRNA.	21	5.593	0.266333	980459	432337	XB-FEAT-980459	ENSXETT00000033025	Ankyrin repeat domain-containing protein 5 [Source:UniProtKB/Swiss-Prot;Acc:Q9NU02]	scaffold_8	388996	400158	1	ANKRD5				ENSG00000132623	ANKRD5	ENSP00000392839	ortholog_one2one	53	53
ENSXETG00000027401	ankrd56	Xl.47152	NM_001091443	hypothetical protein MGC83749 (ankrd56), mRNA.	16	22.372	1.39825	978767	431963	XB-FEAT-978767	ENSXETT00000034141	MGC89342 protein. [Source:UniProtKB/TrEMBL;Acc:Q6DIP2]	scaffold_343	771066	775643	1	Q6DIP2_XENTR	Str.24477		BC075493		NA			NA	NA
ENSXETG00000015109	anks1a	Xl.25324	NM_001091517	hypothetical protein MGC83933 (MGC83933), mRNA.	241	342.771	1.42229	5796907	432048	XB-FEAT-5796907	ENSXETT00000033079		scaffold_771	29071	164120	1						NA			NA	NA
ENSXETG00000010323	anks3	Xl.13063	NM_001091170	hypothetical protein MGC83166 (MGC83166), mRNA.	171	384.319	2.24748	999238	414596	XB-FEAT-999238	ENSXETT00000022721	Ankyrin repeat and SAM domain-containing protein 3 [Source:UniProtKB/Swiss-Prot;Acc:Q6ZW76]	scaffold_27	1537400	1544952	1	ANKS3				ENSG00000168096	ANKS3	ENSP00000406796	ortholog_one2one	58	59
ENSXETG00000000343	anln	Xl.78429	NM_001089093	contractile ring component anillin (LOC398569), mRNA.	712	529.737	0.744013	489406	398569	XB-FEAT-489406	ENSXETT00000000726	Actin-binding protein anillin [Source:UniProtKB/Swiss-Prot;Acc:Q9NQW6]	scaffold_484	246213	268281	1	ANLN				ENSG00000011426	ANLN	ENSP00000265748	ortholog_one2one	55	56
ENSXETG00000001994	ano1	Xl.13689	NM_001135237	transmembrane protein 16A (tmem16a), mRNA.	58	55.131	0.950534	5967575	100190795	XB-FEAT-5967575	ENSXETT00000004280	Anoctamin-1 (Transmembrane protein 16A)(Discovered on gastrointestinal stromal tumors protein 1)(Oral cancer overexpressed protein 2)(Tumor amplified and overexpressed sequence 2) [Source:UniProtKB/Swiss-Prot;Acc:Q5XXA6]	scaffold_82	3007419	3049665	1	ANO1				ENSG00000131620	ANO1	ENSP00000347454	ortholog_one2one	32	66
ENSXETG00000008392	ano5	Xl.16203	NM_001093341	transmembrane protein 16E (tmem16e), mRNA.	993	520.948	0.52462	5952826	446645	XB-FEAT-5952826	ENSXETT00000018385	Anoctamin-5 (Transmembrane protein 16E)(Gnathodiaphyseal dysplasia 1 protein) [Source:UniProtKB/Swiss-Prot;Acc:Q75V66]	scaffold_74	1004748	1022542	1	ANO5				ENSG00000171714	ANO5	ENSP00000315371	ortholog_one2one	60	64
ENSXETG00000007821	anp32a	Xl.32951	NM_001089687	acidic (leucine-rich) nuclear phosphoprotein 32 family, member A (anp32a), mRNA.	244	231.71	0.949631	982549	398775	XB-FEAT-982549	ENSXETT00000017086		scaffold_40	441588	458425	-1	anp32a	Str.5330	anp32a		ENSG00000139223	ANP32D	ENSP00000266594	ortholog_one2many	80	43
ENSXETG00000007821	anp32a	Xl.32951	NM_001089687	acidic (leucine-rich) nuclear phosphoprotein 32 family, member A (anp32a), mRNA.	244	231.71	0.949631	982549	398775	XB-FEAT-982549	ENSXETT00000017086		scaffold_40	441588	458425	-1	anp32a	Str.5330	anp32a		ENSG00000140350	ANP32A	ENSP00000417864	ortholog_one2many	80	82
ENSXETG00000007821	anp32a	Xl.32951	NM_001089687	acidic (leucine-rich) nuclear phosphoprotein 32 family, member A (anp32a), mRNA.	244	231.71	0.949631	982549	398775	XB-FEAT-982549	ENSXETT00000017086		scaffold_40	441588	458425	-1	anp32a	Str.5330	anp32a		ENSG00000184701	ANP32C	ENSP00000329250	ortholog_one2many	70	67
ENSXETG00000010183	anp32b	Xl.78432	NM_001092366	MGC80871 protein (MGC80871), mRNA.	403	341.972	0.848566	988726	444262	XB-FEAT-988726	ENSXETT00000022463	MGC69373 protein. [Source:UniProtKB/TrEMBL;Acc:Q5BL45]	scaffold_229	486483	514159	1	anp32b		anp32b	BC090607	ENSG00000136938	ANP32B	ENSP00000345848	ortholog_one2many	78	74
ENSXETG00000010183	anp32b	Xl.78432	NM_001092366	MGC80871 protein (MGC80871), mRNA.	403	341.972	0.848566	988726	444262	XB-FEAT-988726	ENSXETT00000022463	MGC69373 protein. [Source:UniProtKB/TrEMBL;Acc:Q5BL45]	scaffold_229	486483	514159	1	anp32b		anp32b	BC090607	ENSG00000214619	AC068870.1	ENSP00000415647	ortholog_one2many	71	47
ENSXETG00000009516	anp32c	Xl.50438	NM_001096478	hypothetical protein MGC132157 (MGC132157), mRNA.	18144	16532.9	0.911205	991757	735017	XB-FEAT-991757	ENSXETT00000021012	Hypothetical protein MGC76086. [Source:UniProtKB/TrEMBL;Acc:Q6P1U7]	scaffold_386	839371	846384	1	BC064864.1	Str.6363	BC064864.1	BC064864		NA			NA	NA
ENSXETG00000015745	anp32e	Xl.6065	NM_001086818	acidic (leucine-rich) nuclear phosphoprotein 32 family, member E (anp32e), mRNA.	2431	2302.72	0.947231	991615	379979	XB-FEAT-991615	ENSXETT00000034315		scaffold_376	388702	404719	1	anp32e	Str.29778	anp32e		ENSG00000143401	ANP32E	ENSP00000324074	ortholog_one2one	73	74
ENSXETG00000027478	anxa1	Xl.26490	NM_001088899	hypothetical protein LOC398427 (LOC398427), mRNA.	43	67.116	1.56084	977622	398427	XB-FEAT-977622	ENSXETT00000042422	Hypothetical protein MGC76270. [Source:UniProtKB/TrEMBL;Acc:Q6P2X5]	scaffold_158	142223	187192	-1	TGas115l10.1	Str.27287	TGas115l10.1	BC064261	ENSG00000135046	ANXA1	ENSP00000366109	ortholog_one2many	61	62
ENSXETG00000027478	anxa1	Xl.26490	NM_001088899	hypothetical protein LOC398427 (LOC398427), mRNA.	43	67.116	1.56084	977622	398427	XB-FEAT-977622	ENSXETT00000057311	Hypothetical protein MGC76270. [Source:UniProtKB/TrEMBL;Acc:Q6P2X5]	scaffold_158	142223	187192	-1	TGas115l10.1				ENSG00000135046	ANXA1	ENSP00000366109	ortholog_one2many	61	62
ENSXETG00000018375	anxa11	Xl.12912	NM_001094375	MGC81584 protein (MGC81584), mRNA.	276	391.51	1.41851	958576	447705	XB-FEAT-958576	ENSXETT00000039798	Annexin A11. [Source:UniProtKB/TrEMBL;Acc:Q6DJ57]	scaffold_618	397994	415442	1	anxa11				ENSG00000122359	ANXA11	ENSP00000265447	ortholog_one2one	65	66
ENSXETG00000018375	anxa11	Xl.12912	NM_001094375	MGC81584 protein (MGC81584), mRNA.	276	391.51	1.41851	958576	447705	XB-FEAT-958576	ENSXETT00000039800	Annexin A11. [Source:UniProtKB/TrEMBL;Acc:Q6DJ57]	scaffold_618	397994	415442	1	anxa11		anxa11	BC075326	ENSG00000122359	ANXA11	ENSP00000265447	ortholog_one2one	65	66
ENSXETG00000023236	anxa13	Xl.48322	NM_001093049	annexin A6 (anxa6), mRNA.	2	1.598	0.799	979598	446353	XB-FEAT-979598	ENSXETT00000050219	MGC108373 protein. [Source:UniProtKB/TrEMBL;Acc:Q5EBE5]	scaffold_769	281862	294438	-1	anxa13	Str.28297	anxa13	BC089732	ENSG00000104537	ANXA13	ENSP00000262219	ortholog_one2one	57	65
ENSXETG00000015289	anxa2	Xl.521	NM_001087783	calpactin I (annexin II) heavy chain (LOC397735), mRNA.	66	29.563	0.447924	945314	397735	XB-FEAT-945314	ENSXETT00000033434	Hypothetical protein MGC76145. [Source:UniProtKB/TrEMBL;Acc:Q6P7M0]	scaffold_295	692355	709434	-1	anxa2	Str.6222		BC075523	ENSG00000182718	ANXA2	ENSP00000346032	ortholog_one2one	77	81
ENSXETG00000015289	anxa2	Xl.521	NM_001087783	calpactin I (annexin II) heavy chain (LOC397735), mRNA.	66	29.563	0.447924	945314	397735	XB-FEAT-945314	ENSXETT00000033434	Hypothetical protein MGC76145. [Source:UniProtKB/TrEMBL;Acc:Q6P7M0]	scaffold_295	692355	709434	-1	anxa2	Str.6222		BC061610	ENSG00000182718	ANXA2	ENSP00000346032	ortholog_one2one	77	81
ENSXETG00000017985	anxa3	Xl.3863	NM_001092058	MGC80326 protein (MGC80326), mRNA.	605	655.18	1.08294	952999	443953	XB-FEAT-952999	ENSXETT00000038998	Annexin A3 (Annexin-3)(Annexin III)(Lipocortin III)(Placental anticoagulant protein III)(PAP-III)(35-alpha calcimedin)(Inositol 1,2-cyclic phosphate 2-phosphohydrolase) [Source:UniProtKB/Swiss-Prot;Acc:P12429]	scaffold_151	808168	827346	1	ANXA3				ENSG00000138772	ANXA3	ENSP00000264908	ortholog_one2one	75	75
ENSXETG00000017985	anxa3	Xl.3863	NM_001092058	MGC80326 protein (MGC80326), mRNA.	605	655.18	1.08294	952999	443953	XB-FEAT-952999	ENSXETT00000039001	Annexin A3 (Annexin-3)(Annexin III)(Lipocortin III)(Placental anticoagulant protein III)(PAP-III)(35-alpha calcimedin)(Inositol 1,2-cyclic phosphate 2-phosphohydrolase) [Source:UniProtKB/Swiss-Prot;Acc:P12429]	scaffold_151	808168	827346	1	ANXA3				ENSG00000138772	ANXA3	ENSP00000264908	ortholog_one2one	75	75
ENSXETG00000008206	anxa4	Xl.10696	NM_001090012	annexin 4 (MGC68504), mRNA.	644	398.701	0.619101	854497	398950	XB-FEAT-854497	ENSXETT00000017989		scaffold_143	957607	980060	-1	anxa4	Str.11124	anxa4		ENSG00000196975	ANXA4	ENSP00000377833	ortholog_one2one	73	73
ENSXETG00000021114	anxa5	Xl.14902	NM_001088973	hypothetical protein LOC398472 (LOC398472), mRNA.	228	302.022	1.32466	1007294	398472	XB-FEAT-1007294	ENSXETT00000045649	MGC89158 protein. [Source:UniProtKB/TrEMBL;Acc:Q640T3]	scaffold_468	891698	910157	-1	anxa5	Str.8395	anxa5	BC082506	ENSG00000164111	ANXA5	ENSP00000296511	ortholog_one2one	73	72
ENSXETG00000010645	anxa7	Xl.22165	NM_001094206	MGC82023 protein (MGC82023), mRNA.	482	649.587	1.34769	987771	447499	XB-FEAT-987771	ENSXETT00000056574	Annexin A7. [Source:UniProtKB/TrEMBL;Acc:Q6NVI8]	scaffold_179	2035646	2048452	-1	anxa7		anxa7	BC076713	ENSG00000138279	ANXA7	ENSP00000362010	ortholog_one2one	67	62
ENSXETG00000010645	anxa7	Xl.22165	NM_001094206	MGC82023 protein (MGC82023), mRNA.	482	649.587	1.34769	987771	447499	XB-FEAT-987771	ENSXETT00000023321	Annexin A7. [Source:UniProtKB/TrEMBL;Acc:Q6NVI8]	scaffold_179	2035646	2048452	-1	anxa7				ENSG00000138279	ANXA7	ENSP00000362010	ortholog_one2one	67	62
ENSXETG00000012587	aoc2	Xl.77228	NM_001093570	amine oxidase, copper containing 2 (retina-specific) (aoc2), mRNA.	1	0.799	0.799	949683	446874	XB-FEAT-949683	ENSXETT00000027545	Membrane copper amine oxidase (EC 1.4.3.6) (Semicarbazide-sensitive amine oxidase) (SSAO) (Vascular adhesion protein 1) (VAP-1) (HPAO). [Source:UniProtKB/Swiss-Prot;Acc:Q16853] [from human gene ENSG00000131471]	scaffold_29	2329551	2336697	1						NA			NA	NA
ENSXETG00000012588	aoc3	Xl.77228	NM_001093570	amine oxidase, copper containing 2 (retina-specific) (aoc2), mRNA.	1	0.799	0.799	941576	446874	XB-FEAT-941576	ENSXETT00000027550	Aoc2-prov protein. [Source:UniProtKB/TrEMBL;Acc:Q5BKL7]	scaffold_29	2305551	2311292	1	aoc3	Str.37206	aoc3	BC091028		NA			NA	NA
ENSXETG00000025645	ap1ar	Xl.11377	NM_001097691	hypothetical protein LOC100036917 (LOC100036917), mRNA.	139	82.297	0.592065	5953378	100036917	XB-FEAT-5953378	ENSXETT00000054553	LOC496465 protein. [Source:UniProtKB/TrEMBL;Acc:Q5XGH6]	scaffold_89	813131	842292	1	TEgg004m03.1	Str.1425	TEgg004m03.1	BC084180	ENSG00000138660	AP1AR	ENSP00000274000	ortholog_one2one	51	73
ENSXETG00000025645	ap1ar	Xl.11377	NM_001097691	hypothetical protein LOC100036917 (LOC100036917), mRNA.	139	82.297	0.592065	5953378	100036917	XB-FEAT-5953378	ENSXETT00000054552	LOC496465 protein. [Source:UniProtKB/TrEMBL;Acc:Q5XGH6]	scaffold_89	813131	842292	1	TEgg004m03.1			BC084463	ENSG00000138660	AP1AR	ENSP00000274000	ortholog_one2one	51	73
ENSXETG00000016417	ap1b1	Xl.70066	NM_001097136	hypothetical protein LOC100036849 (LOC100036849), mRNA.	293	541.722	1.84888	984899	100036849	XB-FEAT-984899	ENSXETT00000035832	AP-1 complex subunit beta-1 (Adapter-related protein complex 1 subunit beta-1)(Adaptor protein complex AP-1 subunit beta-1)(Beta-adaptin 1)(Beta1-adaptin)(Golgi adaptor HA1/AP1 adaptin beta subunit)(Clathrin assembly protein complex 1 beta large chain) [Source:UniProtKB/Swiss-Prot;Acc:Q10567]	scaffold_91	450621	466220	-1	AP1B1				ENSG00000100280	AP1B1	ENSP00000350199	ortholog_one2one	89	89
ENSXETG00000019853	ap1g1	Xl.6418	NM_001090528	similar to adaptor protein complex AP-1, gamma 1 subunit (wu:fc30a11), mRNA.	416	636.803	1.53078	983617	399243	XB-FEAT-983617	ENSXETT00000042960	AP-1 complex subunit gamma-1 (Adapter-related protein complex 1 subunit gamma-1)(Adaptor protein complex AP-1 subunit gamma-1)(Golgi adaptor HA1/AP1 adaptin subunit gamma-1)(Gamma1-adaptin)(Clathrin assembly protein complex 1 gamma-1 large chain) [Source:UniProtKB/Swiss-Prot;Acc:O43747]	scaffold_66	3112011	3127861	1	AP1G1				ENSG00000166747	AP1G1	ENSP00000409153	ortholog_one2one	77	86
ENSXETG00000019853	ap1g1	Xl.6418	NM_001090528	similar to adaptor protein complex AP-1, gamma 1 subunit (wu:fc30a11), mRNA.	416	636.803	1.53078	983617	399243	XB-FEAT-983617	ENSXETT00000042962	AP-1 complex subunit gamma-1 (Adapter-related protein complex 1 subunit gamma-1)(Adaptor protein complex AP-1 subunit gamma-1)(Golgi adaptor HA1/AP1 adaptin subunit gamma-1)(Gamma1-adaptin)(Clathrin assembly protein complex 1 gamma-1 large chain) [Source:UniProtKB/Swiss-Prot;Acc:O43747]	scaffold_66	3112011	3127861	1	AP1G1				ENSG00000166747	AP1G1	ENSP00000409153	ortholog_one2one	77	86
ENSXETG00000023555	ap1g2	Xl.6990	NM_001086069	similar to adaptor-related protein complex 1, gamma 1 subunit (MGC53527), mRNA.	44	79.101	1.79775	995679	379225	XB-FEAT-995679	ENSXETT00000048843		scaffold_792	71244	76545	-1						NA			NA	NA
ENSXETG00000013600	ap1m1	Xl.46539	NM_001095980	hypothetical protein MGC114659 (MGC114659), mRNA.	208	238.102	1.14472	1006855	734499	XB-FEAT-1006855	ENSXETT00000029812	Hypothetical protein MGC75970. [Source:UniProtKB/TrEMBL;Acc:Q6P838]	scaffold_410	192854	206223	-1	ap1m1	Str.830	ap1m1	BC061393	ENSG00000072958	AP1M1	ENSP00000388996	ortholog_one2one	95	99
ENSXETG00000027684	ap1m2	Xl.72355	NM_001093397	adaptor-related protein complex 1, mu 1 subunit (ap1m1), mRNA.	34	16.779	0.4935	946862	446701	XB-FEAT-946862	ENSXETT00000025471	Adaptor-related protein complex 1, mu 1 subunit. [Source:UniProtKB/TrEMBL;Acc:Q6DF04]	scaffold_520	716282	726995	-1	ap1m2		ap1m2	BC076939	ENSG00000129354	AP1M2	ENSP00000388124	ortholog_one2one	82	84
NA	ap1s1	Xl.8101	NM_001090250	similar to adaptor protein complex AP-1, sigma 1 (ap1s1), mRNA.	88	99.076	1.12586	5917505	399079	NA	NA	NA	NA	NA	NA	NA	NA	NA	NA	NA	NA	NA	NA	NA	NA	NA
ENSXETG00000022468	ap1s2	Xl.49817	NM_001094875	hypothetical LOC495185 (LOC495185), mRNA.	20	12.784	0.6392	1006253	495185	XB-FEAT-1006253	ENSXETT00000048633		scaffold_354	183949	191598	-1	ap1s2		ap1s2		ENSG00000182287	AP1S2	ENSP00000414714	ortholog_one2one	70	100
ENSXETG00000025765	ap2a2	Xl.78220	NM_001095834	hypothetical protein MGC99219 (MGC99219), mRNA.	79	79.9	1.01139	486023	734352	XB-FEAT-486023	ENSXETT00000054685	Adaptor-related protein complex 2, alpha 1 subunit. [Source:UniProtKB/TrEMBL;Acc:Q6NVT5]	scaffold_183	674465	724248	1	ap2a2-2		ap2a2-3	BC067918	ENSG00000183020	AP2A2	ENSP00000327694	ortholog_one2one	87	87
ENSXETG00000025765	ap2a2	Xl.78220	NM_001095834	hypothetical protein MGC99219 (MGC99219), mRNA.	79	79.9	1.01139	486023	734352	XB-FEAT-486023	ENSXETT00000054685	Adaptor-related protein complex 2, alpha 1 subunit. [Source:UniProtKB/TrEMBL;Acc:Q6NVT5]	scaffold_183	674465	724248	1	ap2a2-2		ap2a2	BC067918	ENSG00000183020	AP2A2	ENSP00000327694	ortholog_one2one	87	87
ENSXETG00000025765	ap2a2	Xl.78220	NM_001095834	hypothetical protein MGC99219 (MGC99219), mRNA.	79	79.9	1.01139	486023	734352	XB-FEAT-486023	ENSXETT00000054685	Adaptor-related protein complex 2, alpha 1 subunit. [Source:UniProtKB/TrEMBL;Acc:Q6NVT5]	scaffold_183	674465	724248	1	ap2a2-2		ap2a2-2	BC067918	ENSG00000183020	AP2A2	ENSP00000327694	ortholog_one2one	87	87
ENSXETG00000013480	ap2b1	Xl.6405	NM_001087004	adaptor-related protein complex 2, beta 1 subunit (ap2b1), mRNA.	202	132.634	0.656604	5871353	380165	XB-FEAT-5871353	ENSXETT00000029517	Adaptor-related protein complex 2, beta 1 subunit. [Source:UniProtKB/TrEMBL;Acc:Q6P4L7]	scaffold_72	1004602	1057742	-1	ap2b1		ap2b1	BC063350	ENSG00000006125	AP2B1	ENSP00000314414	ortholog_one2one	96	96
ENSXETG00000018283	ap2s1	Xl.24043	NM_001093720	MGC85224 protein (MGC85224), mRNA.	37	22.372	0.604649	999485	447078	XB-FEAT-999485	ENSXETT00000039622		scaffold_31	2871231	2876361	1	ap2s1	Str.5120	ap2s1		ENSG00000042753	AP2S1	ENSP00000263270	ortholog_one2one	98	99
ENSXETG00000000551	ap3b1	Xl.2034	NM_001091840	hypothetical protein LOC443724 (LOC443724), mRNA.	252	256.479	1.01777	987207	443724	XB-FEAT-987207	ENSXETT00000001195	AP-3 complex subunit beta-1 (Adapter-related protein complex 3 subunit beta-1)(Adaptor protein complex AP-3 beta-1 subunit)(Beta3A-adaptin)(Clathrin assembly protein complex 3 beta-1 large chain) [Source:UniProtKB/Swiss-Prot;Acc:O00203]	scaffold_579	635249	683671	1	AP3B1				ENSG00000132842	AP3B1	ENSP00000255194	ortholog_one2one	36	79
ENSXETG00000016796	ap3m2	Xl.32704	NM_001095318	hypothetical LOC496052 (LOC496052), mRNA.	329	459.425	1.39643	971210	496052	XB-FEAT-971210	ENSXETT00000036627		scaffold_34	1865582	1874934	1	ap3m2	Str.6024	ap3m2		ENSG00000070718	AP3M2	ENSP00000380132	ortholog_one2one	92	92
ENSXETG00000027374	ap3s1	Xl.11443	NM_001086668	adaptor-related protein complex AP-3, sigma 1 subunit (ap3s1), mRNA.	64	72.709	1.13608	948756	379829	XB-FEAT-948756	ENSXETT00000057126	MGC89782 protein. [Source:UniProtKB/TrEMBL;Acc:Q6DDC0]	scaffold_7	5633153	5667152	-1	ap3s1	Str.6278	ap3s1	BC077669	ENSG00000177879	AP3S1	ENSP00000325369	ortholog_one2one	97	97
ENSXETG00000012972	ap3s2	Xl.55551	NM_001095428	hypothetical LOC496244 (LOC496244), mRNA.	18	27.965	1.55361	5734698	496244	XB-FEAT-5734698	ENSXETT00000028422	Hypothetical protein LOC496606. [Source:UniProtKB/TrEMBL;Acc:Q5RJU1]	scaffold_22	2684929	2709010	-1	ap3s2		ap3s2	BC086503	ENSG00000157823	AP3S2	ENSP00000338777	ortholog_one2one	86	86
ENSXETG00000009105	ap4m1	Xl.79861	NM_001093246	MGC81080 protein (MGC81080), mRNA.	25	18.377	0.73508	970009	446550	XB-FEAT-970009	ENSXETT00000019976	AP-4 complex subunit mu-1 (Adapter-related protein complex 4 mu-1 subunit)(AP-4 adapter complex mu subunit)(Mu subunit of AP-4)(Mu4-adaptin)(mu4)(Mu-adaptin-related protein 2)(mu-ARP2) [Source:UniProtKB/Swiss-Prot;Acc:O00189]	scaffold_925	289294	300548	1	AP4M1				ENSG00000221838	AP4M1	ENSP00000403663	ortholog_one2one	59	61
ENSXETG00000014154	ap4s1	Xl.53645	NM_001096229	hypothetical protein MGC130903 (MGC130903), mRNA.	33	11.985	0.363182	941797	734760	XB-FEAT-941797	ENSXETT00000030901		scaffold_37	1112086	1115746	-1	ap4s1		ap4s1		ENSG00000100478	AP4S1	ENSP00000216366	ortholog_one2one	48	54
ENSXETG00000006695	apaf1	Xl.47594	NM_001092365	MGC80868 protein (MGC80868), mRNA.	48	48.739	1.0154	988967	444261	XB-FEAT-988967	ENSXETT00000014654	Apoptotic protease-activating factor 1 (Apaf-1) [Source:UniProtKB/Swiss-Prot;Acc:O14727]	scaffold_243	946081	981645	1	APAF1				ENSG00000120868	APAF1	ENSP00000353059	ortholog_one2one	61	61
ENSXETG00000016503	apba2	Xl.19468	NM_001093697	MGC83599 protein (MGC83599), mRNA.	79	95.081	1.20356	952382	447055	XB-FEAT-952382	ENSXETT00000035994	Amyloid beta A4 precursor protein-binding family A member 2 (Neuron-specific X11L protein)(Neuronal Munc18-1-interacting protein 2)(Mint-2)(Adapter protein X11beta) [Source:UniProtKB/Swiss-Prot;Acc:Q99767]	scaffold_118	1132388	1194939	-1	APBA2				ENSG00000034053	APBA2	ENSP00000219865	ortholog_one2one	76	77
NA	apbb1	Xl.42772	NM_001093534	amyloid beta (A4) precursor protein-binding, family B, member 1 (Fe65) (apbb1), mRNA.	310	345.168	1.11345	5762055	446838	NA	NA	NA	NA	NA	NA	NA	NA	NA	NA	NA	NA	NA	NA	NA	NA	NA
ENSXETG00000021501	apc	Xl.8436	NM_001090882	adenomatous polyposis coli (apc), mRNA.	137	115.855	0.845657	480854	399455	XB-FEAT-480854	ENSXETT00000046491	Adenomatous polyposis coli protein (Protein APC)(Deleted in polyposis 2.5) [Source:UniProtKB/Swiss-Prot;Acc:P25054]	scaffold_210	1118576	1183908	1	APC	Str.20337			ENSG00000134982	APC	ENSP00000378979	ortholog_one2one	75	75
ENSXETG00000021501	apc	Xl.8436	NM_001090882	adenomatous polyposis coli (apc), mRNA.	137	115.855	0.845657	480854	399455	XB-FEAT-480854	ENSXETT00000046491	Adenomatous polyposis coli protein (Protein APC)(Deleted in polyposis 2.5) [Source:UniProtKB/Swiss-Prot;Acc:P25054]	scaffold_210	1118576	1183908	1	APC	Str.42931			ENSG00000134982	APC	ENSP00000378979	ortholog_one2one	75	75
ENSXETG00000026893	apcdd1	Xl.8648	NM_001094109	MGC81551 protein (MGC81551), mRNA.	59	63.92	1.08339	5762129	447402	XB-FEAT-5762129	ENSXETT00000056413	MGC89058 protein. [Source:UniProtKB/TrEMBL;Acc:Q6DF34]	scaffold_5649	1340	6462	-1	Q6DF34_XENTR	Str.23127		BC076909	ENSG00000154856	APCDD1	ENSP00000404930	ortholog_one2one	65	75
ENSXETG00000024773	apex1	Xl.43929	NM_001091760	hypothetical protein MGC78928 (MGC78928), mRNA.	753	763.045	1.01334	977071	432324	XB-FEAT-977071	ENSXETT00000045430	Hypothetical protein MGC76280. [Source:UniProtKB/TrEMBL;Acc:Q6P2X0]	scaffold_91	2226075	2232471	-1	apex1	Str.7393	apex1	BC080950	ENSG00000100823	APEX1	ENSP00000400658	ortholog_one2one	65	65
ENSXETG00000024773	apex1	Xl.43929	NM_001091760	hypothetical protein MGC78928 (MGC78928), mRNA.	753	763.045	1.01334	977071	432324	XB-FEAT-977071	ENSXETT00000045430	Hypothetical protein MGC76280. [Source:UniProtKB/TrEMBL;Acc:Q6P2X0]	scaffold_91	2226075	2232471	-1	apex1	Str.7393	apex1	BC064266	ENSG00000100823	APEX1	ENSP00000400658	ortholog_one2one	65	65
ENSXETG00000024773	apex1	Xl.43929	NM_001091760	hypothetical protein MGC78928 (MGC78928), mRNA.	753	763.045	1.01334	977071	432324	XB-FEAT-977071	ENSXETT00000045430	Hypothetical protein MGC76280. [Source:UniProtKB/TrEMBL;Acc:Q6P2X0]	scaffold_91	2226075	2232471	-1	apex1	Str.7393	apex1	BC080950	ENSG00000100823	APEX1	ENSP00000400658	ortholog_one2one	65	65
ENSXETG00000024773	apex1	Xl.43929	NM_001091760	hypothetical protein MGC78928 (MGC78928), mRNA.	753	763.045	1.01334	977071	432324	XB-FEAT-977071	ENSXETT00000045430	Hypothetical protein MGC76280. [Source:UniProtKB/TrEMBL;Acc:Q6P2X0]	scaffold_91	2226075	2232471	-1	apex1	Str.7393	apex1	BC064266	ENSG00000100823	APEX1	ENSP00000400658	ortholog_one2one	65	65
ENSXETG00000024773	apex1	Xl.43929	NM_001091760	hypothetical protein MGC78928 (MGC78928), mRNA.	753	763.045	1.01334	977071	432324	XB-FEAT-977071	ENSXETT00000045430	Hypothetical protein MGC76280. [Source:UniProtKB/TrEMBL;Acc:Q6P2X0]	scaffold_91	2226075	2232471	-1	apex1	Str.7393	apex1	BC064266	ENSG00000100823	APEX1	ENSP00000400658	ortholog_one2one	65	65
ENSXETG00000024773	apex1	Xl.43929	NM_001091760	hypothetical protein MGC78928 (MGC78928), mRNA.	753	763.045	1.01334	977071	432324	XB-FEAT-977071	ENSXETT00000045430	Hypothetical protein MGC76280. [Source:UniProtKB/TrEMBL;Acc:Q6P2X0]	scaffold_91	2226075	2232471	-1	apex1	Str.7393	apex1	BC080950	ENSG00000100823	APEX1	ENSP00000400658	ortholog_one2one	65	65
ENSXETG00000022026	apex2	Xl.6497	NM_001093310	APEX nuclease (apurinic/apyrimidinic endonuclease) 2 (apex2), nuclear gene encoding mitochondrial protein, mRNA.	5	7.99	1.598	1012053	446614	XB-FEAT-1012053	ENSXETT00000047675	DNA-(apurinic or apyrimidinic site) lyase 2 (EC 4.2.99.18)(Apurinic-apyrimidinic endonuclease 2)(AP endonuclease 2)(APEX nuclease 2)(APEX nuclease-like 2)(AP endonuclease XTH2) [Source:UniProtKB/Swiss-Prot;Acc:Q9UBZ4]	scaffold_154	2203765	2208962	-1	APEX2				ENSG00000169188	APEX2	ENSP00000364126	ortholog_one2one	45	45
ENSXETG00000016439	aph1a	Xl.45279	NM_001095587	hypothetical protein LOC595044 (LOC595044), mRNA.	448	300.424	0.670589	921427	595044	XB-FEAT-921427	ENSXETT00000035860	MGC97845 protein. [Source:UniProtKB/TrEMBL;Acc:Q5EB22]	scaffold_427	584097	596403	-1	Q5EB22_XENTR	Str.36588		BC090132	ENSG00000117362	APH1A	ENSP00000358105	ortholog_one2one	67	72
ENSXETG00000022227	api5	Xl.76810	NM_001086757	apoptosis inhibitor 5 (sr:nyz021), mRNA.	2446	1840.9	0.752615	963037	379918	XB-FEAT-963037	ENSXETT00000048091	Apoptosis inhibitor 5 (API-5)(Fibroblast growth factor 2-interacting factor)(FIF)(Protein XAGL)(Antiapoptosis clone 11 protein)(AAC-11)(Cell migration-inducing gene 8 protein) [Source:UniProtKB/Swiss-Prot;Acc:Q9BZZ5]	scaffold_281	39399	48688	1	API5L1				ENSG00000166181	API5	ENSP00000399341	ortholog_one2one	81	86
NA	apln	Xl.57762	NM_001097924	preproapelin-a (apln-a), mRNA.	101	88.689	0.878109	478201	100037249	NA	NA	NA	NA	NA	NA	NA	NA	NA	NA	NA	NA	NA	NA	NA	NA	NA
ENSXETG00000024776	aplnr	Xl.23649	NM_001090637	angiotensin receptor related protein (agtrl1), mRNA.	685	1064.27	1.55368	6456076	399306	XB-FEAT-6456076	ENSXETT00000053319		scaffold_91	1486868	1487331	-1		Str.49496				NA			NA	NA
ENSXETG00000024776	aplnr	Xl.34	NM_001086378	angiotensin receptor-like 1b (agtrl1b), mRNA.	392	735.08	1.8752	6456076	379537	XB-FEAT-6456076	ENSXETT00000053319		scaffold_91	1486868	1487331	-1		Str.49496				NA			NA	NA
ENSXETG00000012101	aplp1	Xl.26207	NM_001095950	hypothetical protein MGC115336 (MGC115336), mRNA.	7	9.588	1.36971	853202	734469	XB-FEAT-853202	ENSXETT00000026418	Amyloid-like protein 1 Precursor (APLP-1)(APLP) [Contains C30] [Source:UniProtKB/Swiss-Prot;Acc:P51693]	scaffold_650	272417	395225	1	APLP1				ENSG00000105290	APLP1	ENSP00000221891	ortholog_one2one	34	36
ENSXETG00000014638	aplp2	Xl.47081	NM_001100938	amyloid-beta-like protein A (aplp2 A), mRNA.	242	298.826	1.23482	5894467	431790	XB-FEAT-5894467	ENSXETT00000032088	Amyloid-like protein 2 Precursor (Amyloid protein homolog)(APPH)(CDEI box-binding protein)(CDEBP) [Source:UniProtKB/Swiss-Prot;Acc:Q06481]	scaffold_548	69419	99778	1	APLP2				ENSG00000084234	APLP2	ENSP00000263574	ortholog_one2one	75	78
ENSXETG00000014638	aplp2	Xl.47081	NM_001100938	amyloid-beta-like protein A (aplp2 A), mRNA.	242	298.826	1.23482	5894467	431790	XB-FEAT-5894467	ENSXETT00000032087	Amyloid-like protein 2 Precursor (Amyloid protein homolog)(APPH)(CDEI box-binding protein)(CDEBP) [Source:UniProtKB/Swiss-Prot;Acc:Q06481]	scaffold_548	69419	99778	1	APLP2				ENSG00000084234	APLP2	ENSP00000263574	ortholog_one2one	75	78
ENSXETG00000014638	aplp2	Xl.47081	NM_001100938	amyloid-beta-like protein A (aplp2 A), mRNA.	242	298.826	1.23482	5894467	431790	XB-FEAT-5894467	ENSXETT00000032085	Amyloid-like protein 2 Precursor (Amyloid protein homolog)(APPH)(CDEI box-binding protein)(CDEBP) [Source:UniProtKB/Swiss-Prot;Acc:Q06481]	scaffold_548	69419	99778	1	APLP2				ENSG00000084234	APLP2	ENSP00000263574	ortholog_one2one	75	78
NA	apmcf1	Xl.78007	NM_001087377	APMCF1 protein (apmcf1), mRNA.	122	27.965	0.229221	952556	380540	NA	NA	NA	NA	NA	NA	NA	NA	NA	NA	NA	NA	NA	NA	NA	NA	NA
ENSXETG00000006218	apoo	Xl.2586	NM_001091240	hypothetical protein MGC79016 (MGC79016), mRNA.	33	18.377	0.556879	1002770	414670	XB-FEAT-1002770	ENSXETT00000013659	Apolipoprotein O Precursor (Protein FAM121B) [Source:UniProtKB/Swiss-Prot;Acc:Q9BUR5]	scaffold_135	650039	663373	1	APOO	Str.24585			ENSG00000184831	APOO	ENSP00000368528	ortholog_one2one	45	40
ENSXETG00000017816	apool	Xl.24724	NM_001094534	hypothetical LOC494692 (LOC494692), mRNA.	94	55.131	0.5865	5819843	494692	XB-FEAT-5819843	ENSXETT00000038623	Apolipoprotein O-like Precursor (Protein FAM121A) [Source:UniProtKB/Swiss-Prot;Acc:Q6UXV4]	scaffold_384	825648	835246	1	APOOL				ENSG00000155008	APOOL	ENSP00000362264	ortholog_one2one	47	40
ENSXETG00000013612	app	Xl.83164	NM_001088629	beta-amyloid precursor protein A (app), mRNA.	18	46.342	2.57456	479153	398223	XB-FEAT-479153	ENSXETT00000032092	Amyloid beta (A4) protein (Protease nexin-II, Alzheimer disease). [Source:UniProtKB/TrEMBL;Acc:Q6DJB6]	scaffold_164	906335	978399	-1	app				ENSG00000142192	APP	ENSP00000284981	ortholog_one2one	84	88
ENSXETG00000013612	app	Xl.83164	NM_001088629	beta-amyloid precursor protein A (app), mRNA.	18	46.342	2.57456	479153	398223	XB-FEAT-479153	ENSXETT00000029842	Amyloid beta (A4) protein (Protease nexin-II, Alzheimer disease). [Source:UniProtKB/TrEMBL;Acc:Q6DJB6]	scaffold_164	906335	978399	-1	app	Str.11113	app	BC075266	ENSG00000142192	APP	ENSP00000284981	ortholog_one2one	84	88
ENSXETG00000013509	appbp2	Xl.23796	NM_001093550	amyloid beta precursor protein (cytoplasmic tail) binding protein 2 (appbp2), mRNA.	19	17.578	0.925158	951372	446854	XB-FEAT-951372	ENSXETT00000029600	Amyloid protein-binding protein 2 (Amyloid beta precursor protein-binding protein 2)(APP-BP2)(Protein interacting with APP tail 1) [Source:UniProtKB/Swiss-Prot;Acc:Q92624]	scaffold_72	1566552	1596398	-1	APPBP2				ENSG00000062725	APPBP2	ENSP00000083182	ortholog_one2one	90	91
ENSXETG00000008702	appl1	Xl.83177	NM_001090077	hypothetical protein MGC68986 (MGC68986), mRNA.	321	366.741	1.1425	855790	398984	XB-FEAT-855790	ENSXETT00000019056		scaffold_126	2494689	2509475	-1	aapl	Str.16181	aapl		ENSG00000157500	APPL1	ENSP00000288266	ortholog_one2one	80	82
ENSXETG00000008702	appl1	Xl.83177	NM_001090077	hypothetical protein MGC68986 (MGC68986), mRNA.	321	366.741	1.1425	855790	398984	XB-FEAT-855790	ENSXETT00000019056		scaffold_126	2494689	2509475	-1	aapl	Str.16181	aapl		ENSG00000157500	APPL1	ENSP00000288266	ortholog_one2one	80	82
ENSXETG00000001888	appl2	Xl.48888	NM_001094303	MGC84621 protein (MGC84621), mRNA.	78	91.086	1.16777	855618	447596	XB-FEAT-855618	ENSXETT00000004000	DCC-interacting protein 13-beta (Dip13-beta)(Adapter protein containing PH domain, PTB domain and leucine zipper motif 2) [Source:UniProtKB/Swiss-Prot;Acc:Q8NEU8]	scaffold_339	266703	311180	1	APPL2				ENSG00000136044	APPL2	ENSP00000258530	ortholog_one2one	73	73
ENSXETG00000024143	aptx	Xl.26539	NM_001089220	forkhead-associated domain histidine-triad like protein (LOC398657), mRNA.	119	117.453	0.987	1015067	398657	XB-FEAT-1015067	ENSXETT00000052107	Aprataxin homolog (Forkhead-associated domain histidine triad-like protein) (FHA-HIT). [Source:UniProtKB/Swiss-Prot;Acc:P61801]	scaffold_79	2463146	2480476	-1	aptx	Str.20581	aptx	AY219904	ENSG00000137074	APTX	ENSP00000369147	ortholog_one2one	55	56
ENSXETG00000002151	aqp3	Xl.34454	NM_001088407	aquaporin-3 (aqp3), mRNA.	9	15.181	1.68678	488013	398098	XB-FEAT-488013	ENSXETT00000004583		scaffold_638	200611	218749	-1	aqp3	Str.15346	aqp3		ENSG00000165272	AQP3	ENSP00000297991	ortholog_one2one	56	79
ENSXETG00000022936	araf	Xl.15536	NM_001089907	hypothetical protein MGC68526 (MGC68526), mRNA.	58	95.081	1.63933	5755830	398892	XB-FEAT-5755830	ENSXETT00000049610		scaffold_366	1215284	1221306	1						NA			NA	NA
ENSXETG00000021568	arcn1	Xl.3794	NM_001087214	archain 1 (arcn1), mRNA.	378	281.248	0.744042	986162	380375	XB-FEAT-986162	ENSXETT00000046606		scaffold_124	247165	256803	1	arcn1	Str.824	arcn1		ENSG00000095139	ARCN1	ENSP00000352385	ortholog_one2many	81	87
ENSXETG00000021724	ard1a	Xl.13321	NM_001087022	ARD1 homolog A, N-acetyltransferase (S. cerevisiae) (ard1a), mRNA.	235	157.403	0.6698	966355	380183	XB-FEAT-966355	ENSXETT00000046985	MGC79564 protein. [Source:UniProtKB/TrEMBL;Acc:Q68FA9]	scaffold_136	822399	830470	1	ard1a		ard1a	BC079933	ENSG00000102030	ARD1A	ENSP00000417763	ortholog_one2one	85	85
ENSXETG00000014250	arf1	Xl.2231	NM_001086588	ADP-ribosylation factor 1 (arf2), mRNA.	1764	986.765	0.559391	950250	379749	XB-FEAT-950250	ENSXETT00000031193	ADP-ribosylation factor 3. [Source:UniProtKB/TrEMBL;Acc:Q6NT85]	scaffold_43	715312	719701	-1	arf1	Str.36922	arf1	BC069225		NA			NA	NA
ENSXETG00000014250	arf1	Xl.2231	NM_001086588	ADP-ribosylation factor 1 (arf2), mRNA.	1764	986.765	0.559391	950250	379749	XB-FEAT-950250	ENSXETT00000031193	ADP-ribosylation factor 3. [Source:UniProtKB/TrEMBL;Acc:Q6NT85]	scaffold_43	715312	719701	-1	arf1	Str.6193	arf1	BC080915		NA			NA	NA
ENSXETG00000014250	arf1	Xl.2231	NM_001086588	ADP-ribosylation factor 1 (arf2), mRNA.	1764	986.765	0.559391	950250	379749	XB-FEAT-950250	ENSXETT00000031193	ADP-ribosylation factor 3. [Source:UniProtKB/TrEMBL;Acc:Q6NT85]	scaffold_43	715312	719701	-1	arf1	Str.36922	arf1	BC080915		NA			NA	NA
ENSXETG00000014250	arf1	Xl.2231	NM_001086588	ADP-ribosylation factor 1 (arf2), mRNA.	1764	986.765	0.559391	950250	379749	XB-FEAT-950250	ENSXETT00000031193	ADP-ribosylation factor 3. [Source:UniProtKB/TrEMBL;Acc:Q6NT85]	scaffold_43	715312	719701	-1	arf1	Str.6193	arf1	BC069225		NA			NA	NA
ENSXETG00000011174	arf3	Xl.6539	NM_001093225	MGC80261 protein (MGC80261), mRNA.	17	28.764	1.692	952627	446529	XB-FEAT-952627	ENSXETT00000024422	ADP-ribosylation factor 3 [Source:UniProtKB/Swiss-Prot;Acc:P61204]	scaffold_130	1818214	1820336	1	ARF3				ENSG00000134287	ARF3	ENSP00000256682	ortholog_one2one	100	100
ENSXETG00000008654	arf4	Xl.962	NM_001089071	hypothetical protein LOC398551 (LOC398551), mRNA.	1388	1144.97	0.824904	484078	779066	XB-FEAT-484078	ENSXETT00000018949	MGC69501 protein. [Source:UniProtKB/TrEMBL;Acc:Q5BJ34]	scaffold_126	1886261	1899123	-1	arf4	Str.24947	arf4	BC091641	ENSG00000168374	ARF4	ENSP00000306010	ortholog_one2one	95	95
ENSXETG00000013916	arf5	Xl.3045	NM_001087005	ADP-ribosylation factor 1 (arf-1), mRNA.	422	454.631	1.07732	968851	380166	XB-FEAT-968851	ENSXETT00000030434	Hypothetical protein MGC76046. [Source:UniProtKB/TrEMBL;Acc:Q6P7Z6]	scaffold_471	241915	248069	1	BC061435.1	Str.5940	BC061435.1	BC061435	ENSG00000143761	ARF1	ENSP00000272102	apparent_ortholog_one2one	98	98
ENSXETG00000023978	arf6	Xl.2050	NM_001086081	hypothetical protein MGC53624 (MGC53624), mRNA.	282	206.142	0.731	5743883	379237	XB-FEAT-5743883	ENSXETT00000051732	ADP-ribosylation factor 6. [Source:UniProtKB/TrEMBL;Acc:Q6P1V0]	scaffold_461	898652	902205	-1	TGas096a24.1		TGas096a24.1	BC064861		NA			NA	NA
ENSXETG00000000038	arf6.2	Xl.32965	NM_001093208	MGC80156 protein (MGC80156), mRNA.	208	298.027	1.43282	967357	446512	XB-FEAT-967357	ENSXETT00000000056	ADP-ribosylation factor 6. [Source:UniProtKB/TrEMBL;Acc:Q6DFR9]	scaffold_247	364600	365127	-1	arf6	Str.3420	arf6	BC076664	ENSG00000165527	ARF6	ENSP00000298316	ortholog_one2one	99	99
ENSXETG00000013313	arfgap1	Xl.4862	NM_001093691	ADP-ribosylation factor GTPase activating protein 1 (arfgap1), mRNA.	588	942.021	1.60208	948121	447049	XB-FEAT-948121	ENSXETT00000029177	ADP-ribosylation factor GTPase-activating protein 1 (ADP-ribosylation factor 1 GTPase-activating protein)(ARF1 GAP)(ARF1-directed GTPase-activating protein)(GAP protein) [Source:UniProtKB/Swiss-Prot;Acc:Q8N6T3]	scaffold_2427	15637	18371	-1	ARFGAP1				ENSG00000101199	ARFGAP1	ENSP00000314615	ortholog_one2one	40	75
ENSXETG00000005097	arfgap2	Xl.78909	NM_001093927	MGC82138 protein (MGC82138), mRNA.	140	226.916	1.62083	493373	447220	XB-FEAT-493373	ENSXETT00000011114	MGC97866 protein. [Source:UniProtKB/TrEMBL;Acc:Q5EB21]	scaffold_864	248063	256090	-1	znf289	Str.6000	znf289		ENSG00000149182	ARFGAP2	ENSP00000378835	ortholog_one2one	69	72
NA	arfgap3	Xl.7143	NM_001086858	ADP-ribosylation factor GTPase activating protein 3 (arfgap3), mRNA.	457	431.46	0.944114	493412	380019	NA	NA	NA	NA	NA	NA	NA	NA	NA	NA	NA	NA	NA	NA	NA	NA	NA
ENSXETG00000001840	arfip1	Xl.21874	NM_001086680	ADP-ribosylation factor interacting protein 1 (arfip1), mRNA.	91	123.046	1.35215	951004	379841	XB-FEAT-951004	ENSXETT00000003879	Hypothetical LOC496949. [Source:UniProtKB/TrEMBL;Acc:Q5I095]	scaffold_60	1507405	1575136	-1	arfip1	Str.19914	arfip1	BC088571	ENSG00000164144	ARFIP1	ENSP00000384189	ortholog_one2one	77	84
ENSXETG00000022246	arfrp1	Xl.79305	NM_001087210	hypothetical protein MGC64400 (cg7039), mRNA.	131	99.875	0.762405	6251244	380371	XB-FEAT-6251244	ENSXETT00000048131	ADP-ribosylation factor-related protein 1 (ARF-related protein 1)(ARP) [Source:UniProtKB/Swiss-Prot;Acc:Q13795]	scaffold_4326	8248	8553	-1	ARFRP1				ENSG00000101246	ARFRP1	ENSP00000352746	ortholog_one2one	26	88
ENSXETG00000008241	arg1	Xl.1242	NM_001086948	arginase (arg1), mRNA.	355	516.154	1.45395	966912	380109	XB-FEAT-966912	ENSXETT00000018067	Arginase, liver. [Source:UniProtKB/TrEMBL;Acc:Q6DIU5]	scaffold_200	1292835	1304267	1	arg1	Str.24553	arg1	BC075440	ENSG00000118520	ARG1	ENSP00000349446	ortholog_one2one	67	69
ENSXETG00000025471	arglu1	Xl.50580	NM_001096597	hypothetical protein MGC115469 (MGC115469), mRNA.	489	337.977	0.69116	5857928	735140	XB-FEAT-5857928	ENSXETT00000003278	Hypothetical protein MGC76303. [Source:UniProtKB/TrEMBL;Acc:Q6P2W5]	scaffold_42	2511892	2524569	1	Q6P2W5_XENTR	Str.107		BC064271	ENSG00000134884	ARGLU1	ENSP00000383059	ortholog_one2one	90	93
ENSXETG00000001985	arhgap1	Xl.48447	NM_001093040	Rho GTPase activating protein 1 (arhgap1), mRNA.	214	262.871	1.22837	1015088	446344	XB-FEAT-1015088	ENSXETT00000004252	Arhgap1-prov protein. [Source:UniProtKB/TrEMBL;Acc:Q66IH1]	scaffold_82	2638179	2654371	-1	arhgap1	Str.21574	arhgap1	BC081352	ENSG00000175220	ARHGAP1	ENSP00000411015	ortholog_one2one	69	73
ENSXETG00000018852	arhgap10	Xl.29715	NM_001093142	Rho GTPase activating protein 10 (arhgap10), mRNA.	143	240.499	1.68181	921746	446446	XB-FEAT-921746	ENSXETT00000040872	Rho GTPase-activating protein 10 (Rho-type GTPase-activating protein 10)(GTPase regulator associated with focal adhesion kinase 2)(Graf-related protein 2) [Source:UniProtKB/Swiss-Prot;Acc:A1A4S6]	scaffold_60	3311792	3414844	-1	ARHGAP10				ENSG00000071205	ARHGAP10	ENSP00000336923	ortholog_one2one	70	70
ENSXETG00000002822	arhgap11a	Xl.11561	NM_001095750	hypothetical protein MGC85067 (MGC85067), mRNA.	9	16.779	1.86433	5843956	734266	XB-FEAT-5843956	ENSXETT00000006146		scaffold_461	545921	561538	1						NA			NA	NA
ENSXETG00000011657	arhgap12	Xl.23633	NM_001087321	Rho GTPase activating protein 12 (arhgap12), mRNA.	45	49.538	1.10084	961970	380483	XB-FEAT-961970	ENSXETT00000025499	Rho GTPase-activating protein 12 (Rho-type GTPase-activating protein 12) [Source:UniProtKB/Swiss-Prot;Acc:Q8IWW6]	scaffold_503	642763	678369	1	ARHGAP12				ENSG00000165322	ARHGAP12	ENSP00000345808	ortholog_one2one	66	72
ENSXETG00000014909	arhgap18	Xl.18124	NM_001097908	hypothetical protein LOC100037223 (LOC100037223), mRNA.	26	44.744	1.72092	988159	100037223	XB-FEAT-988159	ENSXETT00000032601	Rho GTPase-activating protein 18 (Rho-type GTPase-activating protein 18)(MacGAP) [Source:UniProtKB/Swiss-Prot;Acc:Q8N392]	scaffold_200	481441	506433	-1	ARHGAP18				ENSG00000146376	ARHGAP18	ENSP00000275189	ortholog_one2one	61	67
ENSXETG00000005905	arhgap21	Xl.5888	NM_001090055	rho-GTPase activating protein (rGAP), mRNA.	800	712.708	0.890885	1011027	398972	XB-FEAT-1011027	ENSXETT00000012990	Rho GTPase-activating protein 21 (Rho-type GTPase-activating protein 21)(Rho GTPase-activating protein 10) [Source:UniProtKB/Swiss-Prot;Acc:Q5T5U3]	scaffold_47	1726710	1781122	1	ARHGAP21				ENSG00000107863	ARHGAP21	ENSP00000379709	ortholog_one2one	62	64
ENSXETG00000001880	arhgap26	Xl.67823	NM_001095093	Rho GTPase-activating protein 26 (arhgap26), mRNA.	47	51.136	1.088	1011979	495439	XB-FEAT-1011979	ENSXETT00000003971	Rho GTPase-activating protein 26 (Rho-type GTPase-activating protein 26)(Oligophrenin-1-like protein)(GTPase regulator associated with focal adhesion kinase) [Source:UniProtKB/Swiss-Prot;Acc:Q9UNA1]	scaffold_139	534067	763693	1	ARHGAP26				ENSG00000145819	ARHGAP26	ENSP00000274498	ortholog_one2one	69	83
ENSXETG00000008222	arhgap29	Xl.2067	NM_001105265	hypothetical protein LOC446235 (LOC446235), mRNA.	72	61.523	0.854486	964889	446235	XB-FEAT-964889	ENSXETT00000018025	Rho GTPase-activating protein 29 (Rho-type GTPase-activating protein 29)(PTPL1-associated RhoGAP protein 1) [Source:UniProtKB/Swiss-Prot;Acc:Q52LW3]	scaffold_70	1971987	2009420	1	ARHGAP29				ENSG00000137962	ARHGAP29	ENSP00000260526	apparent_ortholog_one2one	12	46
ENSXETG00000019195	arhgap30	Xl.48246	NM_001093552	MGC80781 protein (MGC80781), mRNA.	5	3.196	0.6392	5915752	446856	XB-FEAT-5915752	ENSXETT00000041610	Rho GTPase-activating protein 30 (Rho-type GTPase-activating protein 30) [Source:UniProtKB/Swiss-Prot;Acc:Q7Z6I6]	scaffold_2094	5578	20508	1	ARHGAP30	Str.50574			ENSG00000186517	ARHGAP30	ENSP00000356992	ortholog_one2one	37	30
ENSXETG00000025477	arhgdia	Xl.13978	NM_001092205	Rho GDP dissociation inhibitor (GDI) alpha (arhgdia), mRNA.	120	103.071	0.858925	973540	444100	XB-FEAT-973540	ENSXETT00000004877	Rho GDP dissociation inhibitor (GDI) alpha. [Source:UniProtKB/TrEMBL;Acc:Q6GL47]	scaffold_282	1354101	1361500	-1	arhgdia	Str.1468	arhgdia	BC074664	ENSG00000141522	ARHGDIA	ENSP00000269321	ortholog_one2one	77	77
ENSXETG00000012139	arhgdig	Xl.22628	NM_001094028	MGC81977 protein (MGC81977), mRNA.	276	284.444	1.03059	5955953	447321	XB-FEAT-5955953	ENSXETT00000026490	MGC79770 protein. [Source:UniProtKB/TrEMBL;Acc:Q68F87]	scaffold_174	181030	221200	1	arhgdig	Str.10693	arhgdig	BC079956	ENSG00000242173	ARHGDIG	ENSP00000372420	ortholog_one2one	51	59
ENSXETG00000017018	arhgef12	Xl.29292	NM_001089294	guanine nucleotide exchange factor (larg), mRNA.	94	89.488	0.952	485386	398710	XB-FEAT-485386	ENSXETT00000037075	Rho guanine nucleotide exchange factor 12 (Leukemia-associated RhoGEF) [Source:UniProtKB/Swiss-Prot;Acc:Q9NZN5]	scaffold_124	1892677	1967932	1	ARHGEF12	Str.1176			ENSG00000196914	ARHGEF12	ENSP00000380942	ortholog_one2one	57	61
ENSXETG00000002968	arhgef2	Xl.4716	NM_001136164	guanine nucleotide exchange factor LFC (LOC398353), mRNA.	181	82.297	0.45468	5909319	398353	XB-FEAT-5909319	ENSXETT00000006471		scaffold_1210	127696	129003	1						NA			NA	NA
ENSXETG00000025462	arhgef3	Xl.47604	NM_001092456	MGC82822 protein (MGC82822), mRNA.	21	47.141	2.24481	5940982	444354	XB-FEAT-5940982	ENSXETT00000054275	Hypothetical protein mgc108040. [Source:UniProtKB/TrEMBL;Acc:Q4V789]	scaffold_3661	687	2521	1	Q4V789_XENTR	Str.49504		BC098078		NA			NA	NA
ENSXETG00000008213	arhgef7	Xl.47376	NM_001092526	MGC83025 protein (MGC83025), mRNA.	31	19.176	0.618581	962605	444424	XB-FEAT-962605	ENSXETT00000018009	Rho guanine nucleotide exchange factor 7 (PAK-interacting exchange factor beta)(Beta-Pix)(COOL-1)(p85) [Source:UniProtKB/Swiss-Prot;Acc:Q14155]	scaffold_42	1027509	1090076	-1	ARHGEF7				ENSG00000102606	ARHGEF7	ENSP00000364893	apparent_ortholog_one2one	45	86
ENSXETG00000021613	arid3a	Xl.55106	NM_001091998	MGC80148 protein (MGC80148), mRNA.	291	231.71	0.796254	945263	443893	XB-FEAT-945263	ENSXETT00000056949	Hypothetical LOC496519. [Source:UniProtKB/TrEMBL;Acc:Q5XGD9]	scaffold_289	901240	939716	-1	arid3a		arid3a	BC084503	ENSG00000116017	ARID3A	ENSP00000263620	ortholog_one2one	58	64
ENSXETG00000021613	arid3a	Xl.55106	NM_001091998	MGC80148 protein (MGC80148), mRNA.	291	231.71	0.796254	945263	443893	XB-FEAT-945263	ENSXETT00000046714	Hypothetical LOC496519. [Source:UniProtKB/TrEMBL;Acc:Q5XGD9]	scaffold_289	901240	939716	-1	arid3a		arid3a	BC084503	ENSG00000116017	ARID3A	ENSP00000263620	ortholog_one2one	58	64
ENSXETG00000011968	arid4a	Xl.32170	NM_001096627	hypothetical protein MGC130902 (MGC130902), mRNA.	65	45.543	0.700662	983781	735171	XB-FEAT-983781	ENSXETT00000026194		scaffold_68	2064352	2092860	1	arid4a		arid4a		ENSG00000032219	ARID4A	ENSP00000347602	ortholog_one2one	36	71
ENSXETG00000005205	arih1	Xl.16641	NM_001096354	hypothetical protein MGC130861 (MGC130861), mRNA.	227	103.071	0.454057	972159	734889	XB-FEAT-972159	ENSXETT00000011360	Poly [ADP-ribose] polymerase 6 (PARP-6)(EC 2.4.2.30) [Source:UniProtKB/Swiss-Prot;Acc:Q2NL67]	scaffold_103	518829	592402	-1	PARP6				ENSG00000137817	PARP6	ENSP00000287196	ortholog_one2one	84	86
ENSXETG00000005205	arih1	Xl.16641	NM_001096354	hypothetical protein MGC130861 (MGC130861), mRNA.	227	103.071	0.454057	972159	734889	XB-FEAT-972159	ENSXETT00000011359	Poly [ADP-ribose] polymerase 6 (PARP-6)(EC 2.4.2.30) [Source:UniProtKB/Swiss-Prot;Acc:Q2NL67]	scaffold_103	518829	592402	-1	PARP6				ENSG00000137817	PARP6	ENSP00000287196	ortholog_one2one	84	86
ENSXETG00000005205	arih1	Xl.16641	NM_001096354	hypothetical protein MGC130861 (MGC130861), mRNA.	227	103.071	0.454057	972159	734889	XB-FEAT-972159	ENSXETT00000011354	Poly [ADP-ribose] polymerase 6 (PARP-6)(EC 2.4.2.30) [Source:UniProtKB/Swiss-Prot;Acc:Q2NL67]	scaffold_103	518829	592402	-1	PARP6				ENSG00000137817	PARP6	ENSP00000287196	ortholog_one2one	84	86
ENSXETG00000005205	arih1	Xl.16641	NM_001096354	hypothetical protein MGC130861 (MGC130861), mRNA.	227	103.071	0.454057	972159	734889	XB-FEAT-972159	ENSXETT00000045123	Poly [ADP-ribose] polymerase 6 (PARP-6)(EC 2.4.2.30) [Source:UniProtKB/Swiss-Prot;Acc:Q2NL67]	scaffold_103	518829	592402	-1	PARP6				ENSG00000137817	PARP6	ENSP00000287196	ortholog_one2one	84	86
ENSXETG00000005205	arih1	Xl.16641	NM_001096354	hypothetical protein MGC130861 (MGC130861), mRNA.	227	103.071	0.454057	972159	734889	XB-FEAT-972159	ENSXETT00000011356	Poly [ADP-ribose] polymerase 6 (PARP-6)(EC 2.4.2.30) [Source:UniProtKB/Swiss-Prot;Acc:Q2NL67]	scaffold_103	518829	592402	-1	PARP6				ENSG00000137817	PARP6	ENSP00000287196	ortholog_one2one	84	86
ENSXETG00000005205	arih1	Xl.16641	NM_001096354	hypothetical protein MGC130861 (MGC130861), mRNA.	227	103.071	0.454057	972159	734889	XB-FEAT-972159	ENSXETT00000011358	Poly [ADP-ribose] polymerase 6 (PARP-6)(EC 2.4.2.30) [Source:UniProtKB/Swiss-Prot;Acc:Q2NL67]	scaffold_103	518829	592402	-1	PARP6				ENSG00000137817	PARP6	ENSP00000287196	ortholog_one2one	84	86
ENSXETG00000024753	arih2	Xl.14708	NM_001096776	ariadne homolog 2 (arih2), mRNA.	126	205.343	1.62971	1014784	779150	XB-FEAT-1014784	ENSXETT00000053279	Ariadne homolog 2. [Source:UniProtKB/TrEMBL;Acc:Q6GL03]	scaffold_44	1502086	1531498	1	Arih2	Str.22735	Arih2	BC074717	ENSG00000177479	ARIH2	ENSP00000403222	ortholog_one2one	91	92
ENSXETG00000024753	arih2	Xl.14708	NM_001096776	ariadne homolog 2 (arih2), mRNA.	126	205.343	1.62971	1014784	779150	XB-FEAT-1014784	ENSXETT00000053278	Ariadne homolog 2. [Source:UniProtKB/TrEMBL;Acc:Q6GL03]	scaffold_44	1502086	1531498	1	Arih2				ENSG00000177479	ARIH2	ENSP00000403222	ortholog_one2one	91	92
ENSXETG00000002540	arl1	Xl.29074	NM_001092343	MGC80815 protein (MGC80815), mRNA.	522	415.48	0.795939	961331	444239	XB-FEAT-961331	ENSXETT00000005404	ADP-ribosylation factor-like 1. [Source:UniProtKB/TrEMBL;Acc:Q5BJ82]	scaffold_243	440686	449857	1	arl1	Str.4004	arl1	BC091585	ENSG00000120805	ARL1	ENSP00000261636	ortholog_one2one	87	96
ENSXETG00000022337	arl10	Xl.15135	NM_001086424	hypothetical protein MGC69138 (MGC69138), mRNA.	126	108.664	0.862413	945630	379583	XB-FEAT-945630	ENSXETT00000048325	Hypothetical protein MGC75920. [Source:UniProtKB/TrEMBL;Acc:Q6P866]	scaffold_338	1158546	1164147	1	BC061364.1		BC061364.1	BC061364	ENSG00000175414	ARL10	ENSP00000308496	ortholog_one2one	40	40
ENSXETG00000015225	arl3.1	Xl.17388	NM_001090783	ADP-ribosylation factor-like protein 3 (arl3), mRNA.	14	22.372	1.598	956687	399393	XB-FEAT-956687	ENSXETT00000033306	ADP-ribosylation factor-like protein 3 [Source:UniProtKB/Swiss-Prot;Acc:P36405]	scaffold_401	724686	742873	-1	ARL3				ENSG00000138175	ARL3	ENSP00000260746	ortholog_one2one	97	97
ENSXETG00000011342	arl4a	Xl.32623	NM_001090805	ADP-ribosylation-like 4 protein (arl4), mRNA.	135	147.016	1.08901	5783082	399404	XB-FEAT-5783082	ENSXETT00000024776	ADP-ribosylation factor-like 4A. [Source:UniProtKB/TrEMBL;Acc:Q6DIV3]	scaffold_438	141241	145825	-1	arl4a	Str.10753	arl4a	BC075432		NA			NA	NA
ENSXETG00000010915	arl4c	Xl.55979	NM_001096467	hypothetical protein MGC131112 (MGC131112), mRNA.	253	254.082	1.00428	998819	735005	XB-FEAT-998819	ENSXETT00000023856		scaffold_15	1503985	1504566	-1	arl7	Str.1093	arl7		ENSG00000188042	ARL4C	ENSP00000339754	apparent_ortholog_one2one	88	91
ENSXETG00000022765	arl5a	Xl.5203	NM_001095436	hypothetical LOC496255 (LOC496255), mRNA.	95	78.302	0.824232	996905	496255	XB-FEAT-996905	ENSXETT00000049256	ADP-ribosylation factor-like 8. [Source:UniProtKB/TrEMBL;Acc:Q6DIM7]	scaffold_1068	108763	135416	1	arl8	Str.13172	arl8	BC075510	ENSG00000165997	ARL5B	ENSP00000366487	ortholog_one2one	94	94
ENSXETG00000026476	arl6	Xl.24812	NM_001094062	MGC84098 protein (MGC84098), mRNA.	15	18.377	1.22513	940503	447355	XB-FEAT-940503	ENSXETT00000055816		scaffold_9	5644690	5654410	1	arl6		arl6		ENSG00000113966	ARL6	ENSP00000419619	ortholog_one2one	55	88
ENSXETG00000026476	arl6	Xl.24812	NM_001094062	MGC84098 protein (MGC84098), mRNA.	15	18.377	1.22513	940503	447355	XB-FEAT-940503	ENSXETT00000055816		scaffold_9	5644690	5654410	1	arl6		arl6		ENSG00000113966	ARL6	ENSP00000419619	ortholog_one2one	55	88
ENSXETG00000026476	arl6	Xl.24812	NM_001094062	MGC84098 protein (MGC84098), mRNA.	15	18.377	1.22513	940503	447355	XB-FEAT-940503	ENSXETT00000055816		scaffold_9	5644690	5654410	1	arl6		arl6		ENSG00000113966	ARL6	ENSP00000419619	ortholog_one2one	55	88
ENSXETG00000026476	arl6	Xl.24812	NM_001094062	MGC84098 protein (MGC84098), mRNA.	15	18.377	1.22513	940503	447355	XB-FEAT-940503	ENSXETT00000055816		scaffold_9	5644690	5654410	1	arl6		arl6		ENSG00000113966	ARL6	ENSP00000419619	ortholog_one2one	55	88
ENSXETG00000026476	arl6	Xl.24812	NM_001094062	MGC84098 protein (MGC84098), mRNA.	15	18.377	1.22513	940503	447355	XB-FEAT-940503	ENSXETT00000055816		scaffold_9	5644690	5654410	1	arl6		arl6		ENSG00000113966	ARL6	ENSP00000419619	ortholog_one2one	55	88
ENSXETG00000002943	arl6ip1	Xl.6117	NM_001095747	hypothetical protein MGC85055 (MGC85055), mRNA.	72	34.357	0.477181	976278	734263	XB-FEAT-976278	ENSXETT00000006433	ADP-ribosylation factor-like protein 6-interacting protein 1 (ARL-6-interacting protein 1)(Aip-1) [Source:UniProtKB/Swiss-Prot;Acc:Q15041]	scaffold_21	1173560	1183668	-1	ARL6IP1	Str.15137			ENSG00000170540	ARL6IP1	ENSP00000306788	ortholog_one2one	84	84
ENSXETG00000005212	arl8b	Xl.10837	NM_001091693	hypothetical protein MGC81511 (MGC81511), mRNA.	99	62.322	0.629515	490245	432245	XB-FEAT-490245	ENSXETT00000011378		scaffold_360	1130532	1140621	1						NA			NA	NA
ENSXETG00000020281	armc1	Xl.39821	NM_001093093	MGC83766 protein (MGC83766), mRNA.	163	131.835	0.808804	483098	446397	XB-FEAT-483098	ENSXETT00000043744	MGC79473 protein. [Source:UniProtKB/TrEMBL;Acc:Q66JK0]	scaffold_637	262943	280263	-1	armc1				ENSG00000104442	ARMC1	ENSP00000276569	ortholog_one2one	84	86
ENSXETG00000020281	armc1	Xl.39821	NM_001093093	MGC83766 protein (MGC83766), mRNA.	163	131.835	0.808804	483098	446397	XB-FEAT-483098	ENSXETT00000052962	MGC79473 protein. [Source:UniProtKB/TrEMBL;Acc:Q66JK0]	scaffold_637	262943	280263	-1	armc1	Str.20051	armc1	BC080884	ENSG00000104442	ARMC1	ENSP00000276569	ortholog_one2one	84	86
ENSXETG00000001081	armc8	Xl.80536	NM_001096774	armadillo repeat containing 8 (armc8), mRNA.	7	3.196	0.456571	493288	779148	XB-FEAT-493288	ENSXETT00000002352	Armadillo repeat containing 8. [Source:UniProtKB/TrEMBL;Acc:Q5I090]	scaffold_664	370495	413825	-1	armc8				ENSG00000114098	ARMC8	ENSP00000419413	ortholog_one2one	93	87
ENSXETG00000001081	armc8	Xl.80536	NM_001096774	armadillo repeat containing 8 (armc8), mRNA.	7	3.196	0.456571	493288	779148	XB-FEAT-493288	ENSXETT00000002353	Armadillo repeat containing 8. [Source:UniProtKB/TrEMBL;Acc:Q5I090]	scaffold_664	370495	413825	-1	armc8		armc8	BC088583	ENSG00000114098	ARMC8	ENSP00000419413	ortholog_one2one	93	87
ENSXETG00000009521	armc9	Xl.12242	NM_001095170	hypothetical LOC495691 (LOC495691), mRNA.	151	120.649	0.799	990020	495691	XB-FEAT-990020	ENSXETT00000021038	LisH domain-containing protein ARMC9 (Melanoma/melanocyte specific protein KU-MEL-1)(NS21) [Source:UniProtKB/Swiss-Prot;Acc:Q7Z3E5]	scaffold_285	1307054	1373096	-1	ARMC9				ENSG00000135931	ARMC9	ENSP00000352781	ortholog_one2one	57	58
ENSXETG00000008942	arnt	Xl.54488	NM_001090153	aryl hydrocarbon receptor nuclear translocator 2 (arnt.2), mRNA.	53	20.774	0.391962	855449	399025	XB-FEAT-855449	ENSXETT00000019591	Aryl hydrocarbon receptor nuclear translocator (ARNT protein)(Class E basic helix-loop-helix protein 2)(bHLHe2)(Dioxin receptor, nuclear translocator)(Hypoxia-inducible factor 1 beta)(HIF-1 beta) [Source:UniProtKB/Swiss-Prot;Acc:P27540]	scaffold_151	2154640	2174775	1	ARNT				ENSG00000143437	ARNT	ENSP00000351407	ortholog_one2one	72	74
ENSXETG00000024204	arntl	Xl.48311	NM_001095555	aryl hydrocarbon receptor nuclear translocator-like (arntl), mRNA.	39	123.046	3.15503	495454	497632	XB-FEAT-495454	ENSXETT00000052231	Aryl hydrocarbon receptor nuclear translocator-like protein 1 (Brain and muscle ARNT-like 1)(Member of PAS protein 3)(Basic-helix-loop-helix-PAS protein MOP3)(bHLH-PAS protein JAP3) [Source:UniProtKB/Swiss-Prot;Acc:O00327]	scaffold_235	14720	30989	1	ARNTL				ENSG00000133794	ARNTL	ENSP00000384517	ortholog_one2one	61	87
ENSXETG00000018292	arpc1a	Xl.76424	NM_001086684	actin related protein 2/3 complex, subunit 1A, 41kDa (arpc1a), mRNA.	226	316.404	1.40002	6034681	379845	XB-FEAT-6034681	ENSXETT00000039630		scaffold_1452	13832	20317	-1						NA			NA	NA
ENSXETG00000006058	arpc1b	Xl.6589	NM_001086947	actin related protein 2/3 complex, subunit 1B (41 kDa) (arx-3and3n122), mRNA.	128	170.187	1.32959	490409	380108	XB-FEAT-490409	ENSXETT00000013339	Actin-related protein 2/3 complex subunit 1B (Arp2/3 complex 41 kDa subunit)(p41-ARC) [Source:UniProtKB/Swiss-Prot;Acc:O15143]	scaffold_466	617273	704454	1	ARPC1B		arpc1b	BC076887	ENSG00000130429	ARPC1B	ENSP00000252725	ortholog_one2one	83	84
ENSXETG00000027920	arpc2	Xl.70235	NM_001097024	hypothetical protein MGC154528 (MGC154528), mRNA.	239	264.469	1.10656	491570	779406	XB-FEAT-491570	ENSXETT00000058021	Actin related protein 2/3 complex, subunit 2, 34kDa. [Source:UniProtKB/TrEMBL;Acc:Q6GL82]	scaffold_446	15729	23398	-1	Q6GL82_XENTR	Str.2022		BC074622	ENSG00000163466	ARPC2	ENSP00000295685	ortholog_one2one	80	92
ENSXETG00000020940	arpc3	Xl.84909	NM_001086585	actin related protein 2/3 complex, subunit 3, 21kDa (arpc3), mRNA.	79	38.352	0.485468	494114	379746	XB-FEAT-494114	ENSXETT00000045251	Actin-related protein 2/3 complex subunit 3 (Arp2/3 complex 21 kDa subunit)(p21-ARC) [Source:UniProtKB/Swiss-Prot;Acc:O15145]	scaffold_311	394562	399139	1	ARPC3	Str.10867			ENSG00000111229	ARPC3	ENSP00000228825	ortholog_one2one	92	92
ENSXETG00000023675	arpc4	Xl.24361	NM_001094487	hypothetical LOC494639 (LOC494639), mRNA.	106	67.915	0.640708	490533	494639	XB-FEAT-490533	ENSXETT00000051086	MGC69420 protein. [Source:UniProtKB/TrEMBL;Acc:Q6DK75]	scaffold_822	348305	353833	1	arpc4	Str.1496	arpc4	BC074659	ENSG00000241553	ARPC4	ENSP00000388169	ortholog_one2one	87	98
ENSXETG00000024664	arpc5	Xl.45915	NM_001093981	MGC86407 protein (MGC86407), mRNA.	461	533.732	1.15777	494088	447274	XB-FEAT-494088	ENSXETT00000053136		scaffold_287	692126	696473	-1	arpc5	Str.319	arpc5		ENSG00000162704	ARPC5	ENSP00000294742	ortholog_one2one	82	83
ENSXETG00000016842	arpc5l	Xl.1399	NM_001093233	actin related protein 2/3 complex, subunit 5-like (arpc5l), mRNA.	367	425.068	1.15822	490523	446537	XB-FEAT-490523	ENSXETT00000036713		scaffold_816	187793	204460	-1	arpc5l	Str.13907	arpc5l		ENSG00000136950	ARPC5L	ENSP00000259477	ortholog_one2one	72	73
ENSXETG00000027097	arpp19	Xl.47704	NM_001093165	MGC79021 protein (MGC79021), mRNA.	542	577.677	1.06582	953905	446469	XB-FEAT-953905	ENSXETT00000056806	LOC447957 protein (Fragment). [Source:UniProtKB/TrEMBL;Acc:Q6DIM8]	scaffold_203	848475	859546	-1	arpp19	Str.41321	arpp19		ENSG00000128989	ARPP19	ENSP00000249822	ortholog_one2many	86	75
ENSXETG00000027097	arpp19	Xl.47704	NM_001093165	MGC79021 protein (MGC79021), mRNA.	542	577.677	1.06582	953905	446469	XB-FEAT-953905	ENSXETT00000056806	LOC447957 protein (Fragment). [Source:UniProtKB/TrEMBL;Acc:Q6DIM8]	scaffold_203	848475	859546	-1	arpp19	Str.1289	arpp19		ENSG00000128989	ARPP19	ENSP00000249822	ortholog_one2many	86	75
ENSXETG00000027097	arpp19	Xl.47704	NM_001093165	MGC79021 protein (MGC79021), mRNA.	542	577.677	1.06582	953905	446469	XB-FEAT-953905	ENSXETT00000056806	LOC447957 protein (Fragment). [Source:UniProtKB/TrEMBL;Acc:Q6DIM8]	scaffold_203	848475	859546	-1	arpp19	Str.1289	arpp19		ENSG00000231228	CTD-2593A12.4	ENSP00000396377	ortholog_one2many	81	71
ENSXETG00000027097	arpp19	Xl.47704	NM_001093165	MGC79021 protein (MGC79021), mRNA.	542	577.677	1.06582	953905	446469	XB-FEAT-953905	ENSXETT00000056806	LOC447957 protein (Fragment). [Source:UniProtKB/TrEMBL;Acc:Q6DIM8]	scaffold_203	848475	859546	-1	arpp19	Str.41321	arpp19		ENSG00000231228	CTD-2593A12.4	ENSP00000396377	ortholog_one2many	81	71
ENSXETG00000009605	arrb1	Xl.48883	NM_001094402	MGC81940 protein (MGC81940), mRNA.	1	3.196	3.196	481577	447732	XB-FEAT-481577	ENSXETT00000021181	Beta-arrestin-1 (Arrestin beta-1) [Source:UniProtKB/Swiss-Prot;Acc:P49407]	scaffold_669	177844	220657	-1	ARRB1				ENSG00000137486	ARRB1	ENSP00000377141	ortholog_one2one	79	82
ENSXETG00000017230	arrb2	Xl.76982	NM_001092112	MGC82523 protein (MGC82523), mRNA.	359	349.163	0.972599	481083	444007	XB-FEAT-481083	ENSXETT00000037534	Beta-arrestin-2 (Arrestin beta-2) [Source:UniProtKB/Swiss-Prot;Acc:P32121]	scaffold_556	99642	110926	1	ARRB2				ENSG00000141480	ARRB2	ENSP00000403701	ortholog_one2one	70	85
ENSXETG00000016949	arrdc1	Xl.9953	NM_001093349	MGC82619 protein (MGC82619), mRNA.	72	105.468	1.46483	486341	446653	XB-FEAT-486341	ENSXETT00000036922	Arrestin domain-containing protein 1 [Source:UniProtKB/Swiss-Prot;Acc:Q8N5I2]	scaffold_1087	170481	184694	-1	ARRDC1	Str.36895			ENSG00000197070	ARRDC1	ENSP00000360475	ortholog_one2one	58	63
ENSXETG00000013606	arrdc2	Xl.19508	NM_001091863	MGC81105 protein (MGC81105), mRNA.	13	11.985	0.921923	946087	443757	XB-FEAT-946087	ENSXETT00000029821	Arrestin domain-containing protein 2 [Source:UniProtKB/Swiss-Prot;Acc:Q8TBH0]	scaffold_410	18554	24278	1	ARRDC2				ENSG00000105643	ARRDC2	ENSP00000222250	ortholog_one2one	63	63
ENSXETG00000018085	arrdc3	Xl.25985	NM_001096667	hypothetical protein MGC131006 (MGC131006), mRNA.	47	39.151	0.833	5732340	735214	XB-FEAT-5732340	ENSXETT00000039239		scaffold_58	9611	18971	-1	arrdc3		arrdc3		ENSG00000113369	ARRDC3	ENSP00000265138	ortholog_one2one	92	92
ENSXETG00000015707	arsa	Xl.21204	NM_001093959	MGC86251 protein (MGC86251), mRNA.	39	68.714	1.7619	5959462	447252	XB-FEAT-5959462	ENSXETT00000030741	Arylsulfatase A Precursor (ASA)(EC 3.1.6.8)(Cerebroside-sulfatase) [Contains Arylsulfatase A component B;Arylsulfatase A component C] [Source:UniProtKB/Swiss-Prot;Acc:P15289]	scaffold_358	510280	518384	1	ARSA				ENSG00000100299	ARSA	ENSP00000378986	ortholog_one2one	55	56
ENSXETG00000005649	arsd	Xl.47558	NM_001092615	MGC81982 protein (MGC81982), mRNA.	48	46.342	0.965458	6049176	444513	XB-FEAT-6049176	ENSXETT00000012463		scaffold_5939	271	4466	1					ENSG00000006756	ARSD	ENSP00000370546	ortholog_many2many	30	61
ENSXETG00000005649	arsd	Xl.47558	NM_001092615	MGC81982 protein (MGC81982), mRNA.	48	46.342	0.965458	6049176	444513	XB-FEAT-6049176	ENSXETT00000012463		scaffold_5939	271	4466	1					ENSG00000062096	ARSF	ENSP00000352319	ortholog_many2many	28	57
ENSXETG00000005649	arsd	Xl.47558	NM_001092615	MGC81982 protein (MGC81982), mRNA.	48	46.342	0.965458	6049176	444513	XB-FEAT-6049176	ENSXETT00000012463		scaffold_5939	271	4466	1					ENSG00000157399	ARSE	ENSP00000370526	ortholog_many2many	29	58
ENSXETG00000005649	arsd	Xl.47558	NM_001092615	MGC81982 protein (MGC81982), mRNA.	48	46.342	0.965458	6049176	444513	XB-FEAT-6049176	ENSXETT00000012463		scaffold_5939	271	4466	1					ENSG00000205667	ARSH	ENSP00000370522	ortholog_many2many	29	56
ENSXETG00000006221	arsh	Xl.47558	NM_001092615	MGC81982 protein (MGC81982), mRNA.	48	46.342	0.965458	5874309	444513	XB-FEAT-5874309	ENSXETT00000013665		scaffold_135	568709	735528	1	TEgg032n09.1	Str.27357	TEgg032n09.1		ENSG00000006756	ARSD	ENSP00000370546	ortholog_many2many	49	59
ENSXETG00000006221	arsh	Xl.47558	NM_001092615	MGC81982 protein (MGC81982), mRNA.	48	46.342	0.965458	5874309	444513	XB-FEAT-5874309	ENSXETT00000013665		scaffold_135	568709	735528	1	TEgg032n09.1	Str.27357	TEgg032n09.1		ENSG00000062096	ARSF	ENSP00000352319	ortholog_many2many	47	56
ENSXETG00000006221	arsh	Xl.47558	NM_001092615	MGC81982 protein (MGC81982), mRNA.	48	46.342	0.965458	5874309	444513	XB-FEAT-5874309	ENSXETT00000013665		scaffold_135	568709	735528	1	TEgg032n09.1	Str.27357	TEgg032n09.1		ENSG00000157399	ARSE	ENSP00000370526	ortholog_many2many	47	56
ENSXETG00000006221	arsh	Xl.47558	NM_001092615	MGC81982 protein (MGC81982), mRNA.	48	46.342	0.965458	5874309	444513	XB-FEAT-5874309	ENSXETT00000013665		scaffold_135	568709	735528	1	TEgg032n09.1	Str.27357	TEgg032n09.1		ENSG00000205667	ARSH	ENSP00000370522	ortholog_many2many	50	57
ENSXETG00000013367	arsk	Xl.51472	NM_001096834	arylsulfatase K (arsk), mRNA.	3	6.392	2.13067	1000368	779212	XB-FEAT-1000368	ENSXETT00000029314	Arylsulfatase K Precursor (ASK)(EC 3.1.6.-)(Telethon sulfatase) [Source:UniProtKB/Swiss-Prot;Acc:Q6UWY0]	scaffold_58	1480546	1492172	1	ARSK				ENSG00000164291	ARSK	ENSP00000369346	ortholog_one2one	60	67
ENSXETG00000006316	arvcf	Xl.52398	NM_001088560	catenin arvcf-2ABC protein (arvcf), mRNA.	430	480.998	1.1186	489676	398186	XB-FEAT-489676	ENSXETT00000013845	Armadillo repeat protein deleted in velo-cardio-facial syndrome [Source:UniProtKB/Swiss-Prot;Acc:O00192]	scaffold_12	2513899	2565451	1	ARVCF				ENSG00000099889	ARVCF	ENSP00000263207	ortholog_one2one	60	66
ENSXETG00000006316	arvcf	Xl.52398	NM_001088560	catenin arvcf-2ABC protein (arvcf), mRNA.	430	480.998	1.1186	489676	398186	XB-FEAT-489676	ENSXETT00000013844	Armadillo repeat protein deleted in velo-cardio-facial syndrome [Source:UniProtKB/Swiss-Prot;Acc:O00192]	scaffold_12	2513899	2565451	1	ARVCF				ENSG00000099889	ARVCF	ENSP00000263207	ortholog_one2one	60	66
ENSXETG00000021832	arx	Xl.48711	NM_001092981	aristaless-related homeobox 2 (arx2), mRNA.	2	2.397	1.1985	483939	446261	XB-FEAT-483939	ENSXETT00000047211	Homeobox protein ARX (Aristaless-related homeobox) [Source:UniProtKB/Swiss-Prot;Acc:Q96QS3]	scaffold_64	1385237	1396291	-1	ARX	Str.42879			ENSG00000004848	ARX	ENSP00000368332	ortholog_one2one	64	67
ENSXETG00000012463	asah1	Xl.22164	NM_001094034	MGC82286 protein (MGC82286), mRNA.	17	25.568	1.504	494420	447327	XB-FEAT-494420	ENSXETT00000027257	Acid ceramidase Precursor (AC)(EC 3.5.1.23)(Acylsphingosine deacylase)(N-acylsphingosine amidohydrolase)(Putative 32 kDa heart protein)(PHP32) [Contains Acid ceramidase subunit alpha;Acid ceramidase subunit beta] [Source:UniProtKB/Swiss-Prot;Acc:Q13510]	scaffold_619	157436	165482	1	ASAH1				ENSG00000104763	ASAH1	ENSP00000371152	ortholog_one2one	56	58
ENSXETG00000008265	asap2	Xl.12645	NM_001091442	hypothetical protein MGC83760 (MGC83760), mRNA.	102	119.85	1.175	1002635	431962	XB-FEAT-1002635	ENSXETT00000018126	Arf-GAP with SH3 domain, ANK repeat and PH domain-containing protein 2 (Development and differentiation-enhancing factor 2)(Pyk2 C-terminus-associated protein)(PAP)(Paxillin-associated protein with ARFGAP activity 3)(PAG3) [Source:UniProtKB/Swiss-Prot;Acc:O43150]	scaffold_125	78394	179997	-1	ASAP2				ENSG00000151693	ASAP2	ENSP00000281419	ortholog_one2one	78	77
ENSXETG00000004879	asb1	Xl.53739	NM_001096257	hypothetical protein MGC131065 (MGC131065), mRNA.	32	36.754	1.14856	5793267	734789	XB-FEAT-5793267	ENSXETT00000010588	LOC548381 protein (Fragment). [Source:UniProtKB/TrEMBL;Acc:Q5FVV9]	scaffold_15	2818554	2823308	1	asb1	Str.37493	asb1	BC089749	ENSG00000065802	ASB1	ENSP00000264607	ortholog_one2one	59	61
ENSXETG00000025611	asb12	Xl.24697	NM_001093794	MGC85239 protein (MGC85239), mRNA.	4	6.392	1.598	5924778	447084	XB-FEAT-5924778	ENSXETT00000054472	Ankyrin repeat and SOCS box-containing 12. [Source:UniProtKB/TrEMBL;Acc:Q6P879]	scaffold_10	4496269	4501669	-1	BC061350.1	Str.5035	BC061350.1	BC061350	ENSG00000198881	ASB12	ENSP00000394003	ortholog_one2many	50	53
ENSXETG00000018158	asb13	Xl.16856	NM_001122887	hypothetical protein LOC733381 (LOC733381), mRNA.	7	11.186	1.598	5837685	733381	XB-FEAT-5837685	ENSXETT00000039380	Ankyrin repeat and SOCS box protein 13 (ASB-13) [Source:UniProtKB/Swiss-Prot;Acc:Q8WXK3]	scaffold_11	3383575	3432141	-1	ASB13				ENSG00000196372	ASB13	ENSP00000350331	ortholog_one2one	73	73
ENSXETG00000018158	asb13	Xl.16856	NM_001122887	hypothetical protein LOC733381 (LOC733381), mRNA.	7	11.186	1.598	5837685	733381	XB-FEAT-5837685	ENSXETT00000054198	Ankyrin repeat and SOCS box protein 13 (ASB-13) [Source:UniProtKB/Swiss-Prot;Acc:Q8WXK3]	scaffold_11	3383575	3432141	-1	ASB13				ENSG00000196372	ASB13	ENSP00000350331	ortholog_one2one	73	73
ENSXETG00000022136	asb15	Xl.48382	NM_001093646	ankyrin repeat and SOCS box-containing 15 (asb15), mRNA.	3	0.799	0.266333	1014022	447004	XB-FEAT-1014022	ENSXETT00000047876	Ankyrin repeat and SOCS box protein 15 (ASB-15) [Source:UniProtKB/Swiss-Prot;Acc:Q8WXK1]	scaffold_856	235011	249631	-1	ASB15				ENSG00000146809	ASB15	ENSP00000397655	ortholog_one2one	68	68
ENSXETG00000015199	asb3	Xl.9277	NM_001091933	MGC82343 protein (MGC82343), mRNA.	10	11.186	1.1186	989168	443828	XB-FEAT-989168	ENSXETT00000033259	Ankyrin repeat and SOCS box protein 3 (ASB-3) [Source:UniProtKB/Swiss-Prot;Acc:Q9Y575]	scaffold_248	1490446	1538277	1	ASB3				ENSG00000115239	ASB3	ENSP00000378210	ortholog_one2one	54	57
ENSXETG00000018765	asb7	Xl.5356	NM_001095858	hypothetical protein MGC85021 (MGC85021), mRNA.	115	111.86	0.972696	1016459	734377	XB-FEAT-1016459	ENSXETT00000040649		scaffold_463	474391	495568	-1	asb7		asb7		ENSG00000183475	ASB7	ENSP00000328327	ortholog_one2one	96	96
ENSXETG00000016423	ascc2	Xl.18704	NM_001087410	ASC-1 complex subunit P100 (asc1p100), mRNA.	139	197.353	1.41981	1001665	380573	XB-FEAT-1001665	ENSXETT00000035842	Activating signal cointegrator 1 complex subunit 2 (ASC-1 complex subunit p100)(Trip4 complex subunit p100) [Source:UniProtKB/Swiss-Prot;Acc:Q9H1I8]	scaffold_91	684204	703055	-1	ASCC2				ENSG00000100325	ASCC2	ENSP00000380877	ortholog_one2one	56	58
NA	ascl1	Xl.450	NM_001085778	achaete-scute complex-like 1 (ascl1-A), mRNA.	1	3.995	3.995	1032966	378517	NA	NA	NA	NA	NA	NA	NA	NA	NA	NA	NA	NA	NA	NA	NA	NA	NA
NA	ascl2-b	Xl.990	NM_001085656	achaete-scute homolog 3b (ash3b-A), mRNA.	2	2.397	1.1985	6458614	373660	NA	NA	NA	NA	NA	NA	NA	NA	NA	NA	NA	NA	NA	NA	NA	NA	NA
ENSXETG00000025074	asf1a	Xl.48710	NM_001092980	anti-silencing function 1 (asf1), mRNA.	7	5.593	0.799	949295	446260	XB-FEAT-949295	ENSXETT00000028123	Histone chaperone ASF1A (Anti-silencing function protein 1 homolog A)(hAsf1)(hAsf1a)(CCG1-interacting factor A)(CIA)(hCIA) [Source:UniProtKB/Swiss-Prot;Acc:Q9Y294]	scaffold_18	601916	606021	-1	ASF1A				ENSG00000111875	ASF1A	ENSP00000229595	ortholog_one2one	91	91
ENSXETG00000000846	asl	Xl.41228	NM_001094157	MGC81570 protein (MGC81570), mRNA.	228	112.659	0.494118	987475	447450	XB-FEAT-987475	ENSXETT00000022129		scaffold_171	373933	394868	1					ENSG00000126522	ASL	ENSP00000307188	ortholog_one2many	58	61
ENSXETG00000000846	asl	Xl.41228	NM_001094157	MGC81570 protein (MGC81570), mRNA.	228	112.659	0.494118	987475	447450	XB-FEAT-987475	ENSXETT00000022129		scaffold_171	373933	394868	1					ENSG00000169910	NA	ENSP00000392554	ortholog_one2many	48	7
ENSXETG00000015382	asmtl	Xl.25671	NM_001092345	MGC80821 protein (MGC80821), mRNA.	290	393.907	1.3583	1000560	444241	XB-FEAT-1000560	ENSXETT00000033600		scaffold_64	2980680	2999433	-1	asmtl	Str.25147	asmtl		ENSG00000169093	ASMTL	ENSP00000370718	ortholog_one2one	57	57
ENSXETG00000004767	asna1	Xl.57131	NM_001092401	arsA arsenite transporter, ATP-binding, homolog 1 (bacterial) (asna1), mRNA.	214	182.971	0.855005	1013225	444297	XB-FEAT-1013225	ENSXETT00000010331	Arsenical pump-driving ATPase (EC 3.6.3.16)(Arsenite-translocating ATPase)(Arsenical resistance ATPase)(Arsenite-transporting ATPase) [Source:UniProtKB/Swiss-Prot;Acc:O43681]	scaffold_377	197612	203451	-1	ASNA1	Str.5456			ENSG00000198356	ASNA1	ENSP00000349887	ortholog_one2one	86	88
ENSXETG00000003002	aspscr1	Xl.16681	NM_001094840	hypothetical LOC495145 (LOC495145), mRNA.	302	326.791	1.08209	488441	495145	XB-FEAT-488441	ENSXETT00000006548		scaffold_1094	46945	82227	1	aspscr1	Str.1031	aspscr1		ENSG00000169696	ASPSCR1	ENSP00000306625	ortholog_one2one	36	49
ENSXETG00000002310	asrgl1	Xl.7538	NM_001092638	MGC82104 protein (asrgl1), mRNA.	174	181.373	1.04237	989501	444536	XB-FEAT-989501	ENSXETT00000004939	L-asparaginase (EC 3.5.1.1)(L-asparagine amidohydrolase)(Asparaginase-like protein 1) [Source:UniProtKB/Swiss-Prot;Acc:Q7L266]	scaffold_268	1334961	1350179	1	ASRGL1				ENSG00000162174	ASRGL1	ENSP00000400057	apparent_ortholog_one2one	60	59
ENSXETG00000001347	ass1	Xl.17580	NM_001087326	arginosuccinate synthetase 1 (ass1), mRNA.	1	2.397	2.397	977783	380488	XB-FEAT-977783	ENSXETT00000002868	Arginosuccinate synthetase. [Source:UniProtKB/TrEMBL;Acc:Q5M8Z6]	scaffold_191	1775394	1823726	-1	Q5M8Z6_XENTR	Str.26669		BC087767	ENSG00000130707	ASS1	ENSP00000253004	ortholog_one2many	80	80
ENSXETG00000001347	ass1	Xl.17580	NM_001087326	arginosuccinate synthetase 1 (ass1), mRNA.	1	2.397	2.397	977783	380488	XB-FEAT-977783	ENSXETT00000002868	Arginosuccinate synthetase. [Source:UniProtKB/TrEMBL;Acc:Q5M8Z6]	scaffold_191	1775394	1823726	-1	Q5M8Z6_XENTR	Str.26669		BC087767	ENSG00000215325	ASS1P10	ENSP00000396289	ortholog_one2many	72	32
ENSXETG00000002578	asw	Xl.659	NM_001087524	ashwin (asw-a), mRNA.	225	286.042	1.2713	939821	394317	XB-FEAT-939821	ENSXETT00000005497	Ashwin [Source:UniProtKB/Swiss-Prot;Acc:Q9BVC5]	scaffold_722	68271	73321	-1	C2orf49	Str.11043			ENSG00000135974	C2orf49	ENSP00000258457	ortholog_one2one	45	46
NA	asxl1	Xl.6255	NM_001093110	additional sex combs like 1 (Drosophila) (asxl1), mRNA.	1134	734.281	0.647514	940356	446414	NA	NA	NA	NA	NA	NA	NA	NA	NA	NA	NA	NA	NA	NA	NA	NA	NA
ENSXETG00000021791	asz1	Xl.47063	NM_001091030	germ cell-specific protein containing four ankyrin repeats, sterile-a motif, and basic leucine zipper (gasz), mRNA.	12	9.588	0.799	986014	414277	XB-FEAT-986014	ENSXETT00000047112	Ankyrin repeat, SAM and basic leucine zipper domain-containing protein 1 (Germ cell-specific ankyrin, SAM and basic leucine zipper domain-containing protein)(Ankyrin-like protein 1) [Source:UniProtKB/Swiss-Prot;Acc:Q8WWH4]	scaffold_121	877779	925949	-1	ASZ1				ENSG00000154438	ASZ1	ENSP00000284629	ortholog_one2one	50	51
ENSXETG00000009266	atad1	Xl.46950	NM_001095199	hypothetical LOC495930 (LOC495930), mRNA.	91	97.478	1.07119	5779937	495930	XB-FEAT-5779937	ENSXETT00000020353	ATPase family AAA domain-containing protein 1 [Source:UniProtKB/Swiss-Prot;Acc:Q8NBU5]	scaffold_150	1631500	1639036	-1	ATAD1	Str.38742			ENSG00000138138	ATAD1	ENSP00000339016	ortholog_one2one	88	88
NA	atad3a-a	Xl.66251	NM_001095861	hypothetical protein MGC85169 (MGC85169), mRNA.	45	39.151	0.870022	946128	734380	NA	NA	NA	NA	NA	NA	NA	NA	NA	NA	NA	NA	NA	NA	NA	NA	NA
NA	atad3a-b	Xl.15137	NM_001089657	hypothetical protein MGC68616 (MGC68616), mRNA.	222	68.714	0.309523	946128	398759	NA	NA	NA	NA	NA	NA	NA	NA	NA	NA	NA	NA	NA	NA	NA	NA	NA
ENSXETG00000015591	ate1	Xl.54209	NM_001099894	hypothetical protein LOC100101312 (LOC100101312), mRNA.	55	71.111	1.29293	961933	100101312	XB-FEAT-961933	ENSXETT00000034011	Arginyl-tRNA--protein transferase 1 (Arginyltransferase 1)(R-transferase 1)(EC 2.3.2.8)(Arginine-tRNA--protein transferase 1) [Source:UniProtKB/Swiss-Prot;Acc:O95260]	scaffold_498	305143	356644	-1	ATE1				ENSG00000107669	ATE1	ENSP00000358039	ortholog_one2one	58	58
ENSXETG00000007299	atf1	Xl.62547	NM_001095495	hypothetical LOC496344 (LOC496344), mRNA.	97	63.92	0.658969	971676	496344	XB-FEAT-971676	ENSXETT00000015891	Activating transcription factor 1. [Source:UniProtKB/TrEMBL;Acc:Q6DJ07]	scaffold_67	2685035	2691539	-1	atf1	Str.6812	atf1	BC075378	ENSG00000123268	ATF1	ENSP00000262053	ortholog_one2one	69	67
ENSXETG00000014375	atf3	Xl.48702	NM_001094018	MGC81814 protein (MGC81814), mRNA.	23	5.593	0.243174	6085250	447311	XB-FEAT-6085250	ENSXETT00000031433	Cyclic AMP-dependent transcription factor ATF-3 (cAMP-dependent transcription factor ATF-3)(Activating transcription factor 3) [Source:UniProtKB/Swiss-Prot;Acc:P18847]	scaffold_108	1457772	1460817	1	ATF3				ENSG00000162772	ATF3	ENSP00000344352	ortholog_one2one	81	81
ENSXETG00000024806	atf4	Xl.25811	NM_001089743	hypothetical protein MGC68539 (MGC68539), mRNA.	693	395.505	0.570714	983840	398804	XB-FEAT-983840	ENSXETT00000050104	MGC69565 protein. [Source:UniProtKB/TrEMBL;Acc:Q6GLH2]	scaffold_69	562702	565462	-1	atf4		atf4	BC074520	ENSG00000128272	ATF4	ENSP00000379912	ortholog_one2one	52	54
ENSXETG00000008804	atf5.2	Xl.26031	NM_001093530	activating transcription factor 5 (atf5), mRNA.	20	30.362	1.5181	5902426	446834	XB-FEAT-5902426	ENSXETT00000019356	Activating transcription factor 5. [Source:UniProtKB/TrEMBL;Acc:Q6DF66]	scaffold_874	166056	172247	1	BC076876.1	Str.511	BC076876.1	BC076876	ENSG00000169136	ATF5	ENSP00000396954	ortholog_one2many	47	43
ENSXETG00000004747	atf6	Xl.49929	NM_001095322	hypothetical LOC496056 (LOC496056), mRNA.	21	21.573	1.02729	983813	496056	XB-FEAT-983813	ENSXETT00000010286	Cyclic AMP-dependent transcription factor ATF-6 alpha (cAMP-dependent transcription factor ATF-6 alpha)(Activating transcription factor 6 alpha)(ATF6-alpha) [Contains Processed cyclic AMP-dependent transcription factor ATF-6 alpha] [Source:UniProtKB/Swiss-Prot;Acc:P18850]	scaffold_69	2759966	2783510	-1	ATF6				ENSG00000118217	ATF6	ENSP00000356919	ortholog_one2one	38	53
ENSXETG00000000129	atg12	Xl.50451	NM_001110752	hypothetical protein LOC100126654 (LOC100126654), mRNA.	55	47.141	0.857109	5730377	100126654	XB-FEAT-5730377	ENSXETT00000000252	Autophagy-related protein 12 (APG12-like) [Source:UniProtKB/Swiss-Prot;Acc:O94817]	scaffold_543	754960	759430	-1	ATG12	Str.28184			ENSG00000145782	ATG12	ENSP00000274459	ortholog_one2one	47	65
ENSXETG00000013872	atg16l1	Xl.75990	NM_001097968	hypothetical protein LOC100049143 (LOC100049143), mRNA.	388	603.245	1.55476	1011169	100049143	XB-FEAT-1011169	ENSXETT00000030368	Autophagy-related protein 16-1 (APG16-like 1) [Source:UniProtKB/Swiss-Prot;Acc:Q676U5]	scaffold_55	2789210	2809886	-1	ATG16L1				ENSG00000085978	ATG16L1	ENSP00000375873	ortholog_one2one	65	76
ENSXETG00000002424	atg3	Xl.46637	NM_001091990	autophagy 3-like (atg3), mRNA.	251	208.539	0.830833	953265	443885	XB-FEAT-953265	ENSXETT00000005166	Autophagy protein 3-like (APG3-like). [Source:UniProtKB/Swiss-Prot;Acc:Q5I0S6]	scaffold_169	1817304	1837513	-1	apg3l	Str.31028	apg3l	BC088024	ENSG00000144848	ATG3	ENSP00000283290	ortholog_one2one	84	85
ENSXETG00000002424	atg3	Xl.46637	NM_001091990	autophagy 3-like (atg3), mRNA.	251	208.539	0.830833	953265	443885	XB-FEAT-953265	ENSXETT00000005166	Autophagy protein 3-like (APG3-like). [Source:UniProtKB/Swiss-Prot;Acc:Q5I0S6]	scaffold_169	1817304	1837513	-1	apg3l	Str.602	apg3l	BC088024	ENSG00000144848	ATG3	ENSP00000283290	ortholog_one2one	84	85
ENSXETG00000012854	atg4a	Xl.4657	NM_001092142	MGC82614 protein (MGC82614), mRNA.	11	35.156	3.196	922673	444037	XB-FEAT-922673	ENSXETT00000028090		scaffold_407	1024960	1039172	-1	apg4a	Str.4065	apg4a		ENSG00000101844	ATG4A	ENSP00000361306	ortholog_one2one	72	73
ENSXETG00000002981	atg4b	Xl.14362	NM_001094556	hypothetical LOC494717 (LOC494717), mRNA.	53	60.724	1.14574	967110	494717	XB-FEAT-967110	ENSXETT00000006516	Cysteine protease ATG4B (EC 3.4.22.-)(Autophagy-related protein 4 homolog B)(hAPG4B)(Autophagin-1)(Autophagy-related cysteine endopeptidase 1)(AUT-like 1 cysteine endopeptidase) [Source:UniProtKB/Swiss-Prot;Acc:Q9Y4P1]	scaffold_224	1604464	1615437	-1	ATG4B	Str.3993			ENSG00000168397	ATG4B	ENSP00000336547	ortholog_one2one	56	75
ENSXETG00000010838	atg4c	Xl.1688	NM_001094780	hypothetical LOC495080 (LOC495080), mRNA.	235	373.932	1.5912	941085	495080	XB-FEAT-941085	ENSXETT00000023701	Cysteine protease ATG4C (EC 3.4.22.-) (Autophagy-related protein 4 homolog C). [Source:UniProtKB/Swiss-Prot;Acc:Q68EP9]	scaffold_4	5028894	5054700	1	apg4c	Str.3627	apg4c	BC080152	ENSG00000125703	ATG4C	ENSP00000322159	ortholog_one2one	69	70
ENSXETG00000011644	atg4d	Xl.11066	NM_001093948	MGC84754 protein (MGC84754), mRNA.	123	123.046	1.00037	1016716	447241	XB-FEAT-1016716	ENSXETT00000025461		scaffold_520	653452	660179	1	apg4d		apg4d		ENSG00000130734	ATG4D	ENSP00000311318	ortholog_one2one	51	52
ENSXETG00000008672	atg5	Xl.23730	NM_001091862	autophagy protein 5 (atg5), mRNA.	46	46.342	1.00743	1012764	443756	XB-FEAT-1012764	ENSXETT00000018985	Autophagy protein 5 (APG5-like)(Apoptosis-specific protein) [Source:UniProtKB/Swiss-Prot;Acc:Q9H1Y0]	scaffold_269	388672	458045	-1	ATG5	Str.17181			ENSG00000057663	ATG5	ENSP00000358072	ortholog_one2one	71	84
ENSXETG00000025087	atic	Xl.55623	NM_001096631	hypothetical protein MGC130953 (MGC130953), mRNA.	140	155.006	1.10719	998806	735175	XB-FEAT-998806	ENSXETT00000053791	5-aminoimidazole-4-carboxamide ribonucleotide formyltransferase/IMP cyclohydrolase. [Source:UniProtKB/TrEMBL;Acc:Q6GLB6]	scaffold_15	870554	886496	1	atic	Str.8413	atic	BC074584	ENSG00000138363	ATIC	ENSP00000236959	ortholog_one2one	77	77
ENSXETG00000013737	atl2	Xl.46763	NM_001092538	MGC83593 protein (MGC83593), mRNA.	41	53.533	1.30568	947234	444436	XB-FEAT-947234	ENSXETT00000030069	Atlastin-2 (ADP-ribosylation factor-like protein 6-interacting protein 2)(ARL-6-interacting protein 2)(Aip-2) [Source:UniProtKB/Swiss-Prot;Acc:Q8NHH9]	scaffold_614	56528	71894	-1	ATL2	Str.3803			ENSG00000119787	ATL2	ENSP00000368237	ortholog_one2one	80	86
ENSXETG00000014471	atm	Xl.21431	NM_001088499	ataxia telangiectasia mutated (atm), mRNA.	53	79.9	1.50755	493809	398148	XB-FEAT-493809	ENSXETT00000031676	Serine-protein kinase ATM (EC 2.7.11.1)(Ataxia telangiectasia mutated)(A-T, mutated) [Source:UniProtKB/Swiss-Prot;Acc:Q13315]	scaffold_119	2421200	2438257	1	ATM	Str.42498			ENSG00000149311	ATM	ENSP00000278616	ortholog_one2one	24	75
ENSXETG00000014471	atm	Xl.21431	NM_001088499	ataxia telangiectasia mutated (atm), mRNA.	53	79.9	1.50755	493809	398148	XB-FEAT-493809	ENSXETT00000031676	Serine-protein kinase ATM (EC 2.7.11.1)(Ataxia telangiectasia mutated)(A-T, mutated) [Source:UniProtKB/Swiss-Prot;Acc:Q13315]	scaffold_119	2421200	2438257	1	ATM	Str.38001			ENSG00000149311	ATM	ENSP00000278616	ortholog_one2one	24	75
ENSXETG00000018290	atp11c	Xl.19966	NM_001087355	ATPase, Class VI, type 11A (atp11a), mRNA.	98	74.307	0.758235	976438	380518	XB-FEAT-976438	ENSXETT00000039647	Probable phospholipid-transporting ATPase IG (EC 3.6.3.1)(ATPase class VI type 11C)(ATPase IG)(ATPase IQ) [Source:UniProtKB/Swiss-Prot;Acc:Q8NB49]	scaffold_31	2725214	2770474	-1	ATP11C	Str.19481			ENSG00000101974	ATP11C	ENSP00000332756	ortholog_one2one	74	75
ENSXETG00000015190	atp12a	Xl.23697	NM_001087349	ATPase, H+/K+ transporting, nongastric, alpha polypeptide a (atp12aa), mRNA.	4	2.397	0.59925	5771625	380512	XB-FEAT-5771625	ENSXETT00000033243	Atp4a-prov protein. [Source:UniProtKB/TrEMBL;Acc:Q5BL65]	scaffold_248	1301439	1311736	-1	atp12a	Str.45363	BC090586.1	BC090586		NA			NA	NA
ENSXETG00000015190	atp12a	Xl.23697	NM_001087349	ATPase, H+/K+ transporting, nongastric, alpha polypeptide a (atp12aa), mRNA.	4	2.397	0.59925	5771625	380512	XB-FEAT-5771625	ENSXETT00000033243	Atp4a-prov protein. [Source:UniProtKB/TrEMBL;Acc:Q5BL65]	scaffold_248	1301439	1311736	-1	atp12a	Str.45363	atp12a	BC090586		NA			NA	NA
ENSXETG00000000635	atp13a1	Xl.51051	NM_001127879	hypothetical protein LOC100158446 (LOC100158446), mRNA.	386	348.364	0.902497	984165	100158446	XB-FEAT-984165	ENSXETT00000001416	Probable cation-transporting ATPase 13A1 (EC 3.6.3.-) [Source:UniProtKB/Swiss-Prot;Acc:Q9HD20]	scaffold_75	302049	332396	1	ATP13A1				ENSG00000105726	ATP13A1	ENSP00000349877	ortholog_one2one	73	77
ENSXETG00000000635	atp13a1	Xl.51051	NM_001127879	hypothetical protein LOC100158446 (LOC100158446), mRNA.	386	348.364	0.902497	984165	100158446	XB-FEAT-984165	ENSXETT00000001401	Probable cation-transporting ATPase 13A1 (EC 3.6.3.-) [Source:UniProtKB/Swiss-Prot;Acc:Q9HD20]	scaffold_75	302049	332396	1	ATP13A1				ENSG00000105726	ATP13A1	ENSP00000349877	ortholog_one2one	73	77
ENSXETG00000016836	atp13a4	Xl.75527	NM_001093420	MGC84593 protein (MGC84593), mRNA.	22	35.955	1.63432	978089	446724	XB-FEAT-978089	ENSXETT00000036702		scaffold_245	311961	387115	1					ENSG00000127249	ATP13A4	ENSP00000339182	ortholog_one2many	47	63
ENSXETG00000016836	atp13a4	Xl.75527	NM_001093420	MGC84593 protein (MGC84593), mRNA.	22	35.955	1.63432	978089	446724	XB-FEAT-978089	ENSXETT00000036703		scaffold_245	311961	387115	1					ENSG00000127249	ATP13A4	ENSP00000339182	ortholog_one2many	47	63
ENSXETG00000020366	atp1a1	Xl.61505	NM_001089111	similar to adenosine triphosphatase (MGC53886), mRNA.	5550	4984.96	0.898191	484830	398583	XB-FEAT-484830	ENSXETT00000043952	ATPase, Na+/K+ transporting, alpha 1 polypeptide. [Source:UniProtKB/TrEMBL;Acc:Q6P1S7]	scaffold_959	48266	56376	-1	atp1a1	Str.5346	atp1a1		ENSG00000163399	ATP1A1	ENSP00000295598	ortholog_one2one	91	92
ENSXETG00000008125	atp1a2	Xl.10662	NM_001089643	hypothetical protein MGC68460 (MGC68460), mRNA.	10	3.196	0.3196	6034695	398752	XB-FEAT-6034695	ENSXETT00000017800		scaffold_279	1030121	1051696	1		Str.21772			ENSG00000018625	ATP1A2	ENSP00000354490	ortholog_one2many	92	92
ENSXETG00000008125	atp1a2	Xl.10662	NM_001089643	hypothetical protein MGC68460 (MGC68460), mRNA.	10	3.196	0.3196	6034695	398752	XB-FEAT-6034695	ENSXETT00000017800		scaffold_279	1030121	1051696	1		Str.21772			ENSG00000018625	ATP1A2	ENSP00000354490	ortholog_one2many	92	92
ENSXETG00000008125	atp1a2	Xl.10662	NM_001089643	hypothetical protein MGC68460 (MGC68460), mRNA.	10	3.196	0.3196	6034695	398752	XB-FEAT-6034695	ENSXETT00000017800		scaffold_279	1030121	1051696	1		Str.21772			ENSG00000018625	ATP1A2	ENSP00000354490	ortholog_one2many	92	92
ENSXETG00000008125	atp1a2	Xl.10662	NM_001089643	hypothetical protein MGC68460 (MGC68460), mRNA.	10	3.196	0.3196	6034695	398752	XB-FEAT-6034695	ENSXETT00000017800		scaffold_279	1030121	1051696	1		Str.21772			ENSG00000018625	ATP1A2	ENSP00000354490	ortholog_one2many	92	92
ENSXETG00000008125	atp1a2	Xl.10662	NM_001089643	hypothetical protein MGC68460 (MGC68460), mRNA.	10	3.196	0.3196	6034695	398752	XB-FEAT-6034695	ENSXETT00000017800		scaffold_279	1030121	1051696	1		Str.21772			ENSG00000018625	ATP1A2	ENSP00000354490	ortholog_one2many	92	92
ENSXETG00000008125	atp1a2	Xl.10662	NM_001089643	hypothetical protein MGC68460 (MGC68460), mRNA.	10	3.196	0.3196	6034695	398752	XB-FEAT-6034695	ENSXETT00000017800		scaffold_279	1030121	1051696	1		Str.21772			ENSG00000018625	ATP1A2	ENSP00000354490	ortholog_one2many	92	92
ENSXETG00000008125	atp1a2	Xl.10662	NM_001089643	hypothetical protein MGC68460 (MGC68460), mRNA.	10	3.196	0.3196	6034695	398752	XB-FEAT-6034695	ENSXETT00000017800		scaffold_279	1030121	1051696	1		Str.21772			ENSG00000132681	ATP1A4	ENSP00000357060	ortholog_one2many	76	77
ENSXETG00000008125	atp1a2	Xl.10662	NM_001089643	hypothetical protein MGC68460 (MGC68460), mRNA.	10	3.196	0.3196	6034695	398752	XB-FEAT-6034695	ENSXETT00000017800		scaffold_279	1030121	1051696	1		Str.21772			ENSG00000132681	ATP1A4	ENSP00000357060	ortholog_one2many	76	77
ENSXETG00000008125	atp1a2	Xl.10662	NM_001089643	hypothetical protein MGC68460 (MGC68460), mRNA.	10	3.196	0.3196	6034695	398752	XB-FEAT-6034695	ENSXETT00000017800		scaffold_279	1030121	1051696	1		Str.21772			ENSG00000132681	ATP1A4	ENSP00000357060	ortholog_one2many	76	77
ENSXETG00000008125	atp1a2	Xl.10662	NM_001089643	hypothetical protein MGC68460 (MGC68460), mRNA.	10	3.196	0.3196	6034695	398752	XB-FEAT-6034695	ENSXETT00000017800		scaffold_279	1030121	1051696	1		Str.21772			ENSG00000132681	ATP1A4	ENSP00000357060	ortholog_one2many	76	77
ENSXETG00000008125	atp1a2	Xl.10662	NM_001089643	hypothetical protein MGC68460 (MGC68460), mRNA.	10	3.196	0.3196	6034695	398752	XB-FEAT-6034695	ENSXETT00000017800		scaffold_279	1030121	1051696	1		Str.21772			ENSG00000132681	ATP1A4	ENSP00000357060	ortholog_one2many	76	77
ENSXETG00000008125	atp1a2	Xl.10662	NM_001089643	hypothetical protein MGC68460 (MGC68460), mRNA.	10	3.196	0.3196	6034695	398752	XB-FEAT-6034695	ENSXETT00000017800		scaffold_279	1030121	1051696	1		Str.21772			ENSG00000132681	ATP1A4	ENSP00000357060	ortholog_one2many	76	77
ENSXETG00000023811	atp1a3	Xl.8467	NM_001086971	ATPase, Na+/K+ transporting, alpha 3 polypeptide (atp1a3), mRNA.	7	1.598	0.228286	996130	380132	XB-FEAT-996130	ENSXETT00000051396	Sodium/potassium-transporting ATPase subunit alpha-3 (Sodium pump subunit alpha-3)(EC 3.6.3.9)(Na(+)/K(+) ATPase alpha-3 subunit)(Na(+)/K(+) ATPase alpha(III) subunit) [Source:UniProtKB/Swiss-Prot;Acc:P13637]	scaffold_880	245171	259715	-1	ATP1A3				ENSG00000105409	ATP1A3	ENSP00000411503	ortholog_one2one	76	91
ENSXETG00000002414	atp1b1	Xl.6557	NM_001086759	ATPase, Na+/K+ transporting, beta 1a polypeptide (atp1b1a), mRNA.	175	123.845	0.707686	482812	379920	XB-FEAT-482812	ENSXETT00000005142	MGC107784 protein. [Source:UniProtKB/TrEMBL;Acc:Q5CZK9]	scaffold_169	1632633	1646133	1	atp1b1		atp1b1	BC090812	ENSG00000143153	ATP1B1	ENSP00000356789	ortholog_one2one	63	62
ENSXETG00000002414	atp1b1	Xl.6557	NM_001086759	ATPase, Na+/K+ transporting, beta 1a polypeptide (atp1b1a), mRNA.	175	123.845	0.707686	482812	379920	XB-FEAT-482812	ENSXETT00000005145	MGC107784 protein. [Source:UniProtKB/TrEMBL;Acc:Q5CZK9]	scaffold_169	1632633	1646133	1	atp1b1	Str.40106	atp1b1	BC090812	ENSG00000143153	ATP1B1	ENSP00000356789	ortholog_one2one	63	62
ENSXETG00000025056	atp1b2	Xl.64607	NM_001092728	MGC84137 protein (MGC84137), mRNA.	1	2.397	2.397	1007084	444626	XB-FEAT-1007084	ENSXETT00000053762	ATPase, Na+/K+ transporting, beta 2 polypeptide. [Source:UniProtKB/TrEMBL;Acc:Q6P8E5]	scaffold_440	60510	68103	1	atp1b2	Str.6151	atp1b2	BC061283	ENSG00000129244	ATP1B2	ENSP00000250111	ortholog_one2one	53	50
ENSXETG00000014751	atp1b3	Xl.76052	NM_001086189	hypothetical protein MGC53714 (MGC53714), mRNA.	1211	655.18	0.541024	485126	379345	XB-FEAT-485126	ENSXETT00000056327	Sodium/potassium-transporting ATPase subunit beta-3 (Sodium/potassium-dependent ATPase subunit beta-3)(ATPB-3)(CD298 antigen) [Source:UniProtKB/Swiss-Prot;Acc:P54709]	scaffold_55	99618	116931	-1	ATP1B3				ENSG00000069849	ATP1B3	ENSP00000286371	ortholog_one2one	51	51
ENSXETG00000014751	atp1b3	Xl.76052	NM_001086189	hypothetical protein MGC53714 (MGC53714), mRNA.	1211	655.18	0.541024	485126	379345	XB-FEAT-485126	ENSXETT00000032323	Sodium/potassium-transporting ATPase subunit beta-3 (Sodium/potassium-dependent ATPase subunit beta-3)(ATPB-3)(CD298 antigen) [Source:UniProtKB/Swiss-Prot;Acc:P54709]	scaffold_55	99618	116931	-1	ATP1B3				ENSG00000069849	ATP1B3	ENSP00000286371	ortholog_one2one	51	51
ENSXETG00000014751	atp1b3	Xl.76052	NM_001086189	hypothetical protein MGC53714 (MGC53714), mRNA.	1211	655.18	0.541024	485126	379345	XB-FEAT-485126	ENSXETT00000056330	Sodium/potassium-transporting ATPase subunit beta-3 (Sodium/potassium-dependent ATPase subunit beta-3)(ATPB-3)(CD298 antigen) [Source:UniProtKB/Swiss-Prot;Acc:P54709]	scaffold_55	99618	116931	-1	ATP1B3				ENSG00000069849	ATP1B3	ENSP00000286371	ortholog_one2one	51	51
ENSXETG00000002512	atp2a1	Xl.45269	NM_001092974	ATPase, Ca++ transporting, cardiac muscle, slow twitch 2 (atp2a2), mRNA.	1877	1562.84	0.832629	1012932	446229	XB-FEAT-1012932	ENSXETT00000045259	Sarcoplasmic/endoplasmic reticulum calcium ATPase 2 (SERCA2)(EC 3.6.3.8)(Calcium pump 2)(Calcium-transporting ATPase sarcoplasmic reticulum type, slow twitch skeletal muscle isoform)(SR Ca(2+)-ATPase 2)(Endoplasmic reticulum class 1/2 Ca(2+) ATPase) [Source:UniProtKB/Swiss-Prot;Acc:P16615]	scaffold_311	454022	478037	-1	ATP2A2				ENSG00000174437	ATP2A2	ENSP00000324892	ortholog_one2one	91	91
ENSXETG00000009695	atp2a2	Xl.2029	NM_001086935	Calcium ATPase at 60A (ca-p60a), mRNA.	110	5.593	0.0508455	975114	380096	XB-FEAT-975114	ENSXETT00000021343	Hypothetical protein mgc107776. [Source:UniProtKB/TrEMBL;Acc:Q4VA67]	scaffold_829	76917	89159	-1	atp2a1	Str.41299	atp2a1	BC096519	ENSG00000196296	ATP2A1	ENSP00000349595	ortholog_one2one	88	88
NA	atp2a3	Xl.1572	NM_001095094	hypothetical LOC495440 (LOC495440), mRNA.	197	139.825	0.709772	949482	495440	NA	NA	NA	NA	NA	NA	NA	NA	NA	NA	NA	NA	NA	NA	NA	NA	NA
ENSXETG00000025481	atp2b1	Xl.48399	NM_001093468	plasma membrane calcium ATPase 1b (atp2b1b), mRNA.	175	126.242	0.721383	954670	446772	XB-FEAT-954670	ENSXETT00000054290	Plasma membrane calcium-transporting ATPase 1 (EC 3.6.3.8) (PMCA1) (Plasma membrane calcium pump isoform 1) (Plasma membrane calcium ATPase isoform 1). [Source:UniProtKB/Swiss-Prot;Acc:P20020] [from human gene ENSG00000070961]	scaffold_259	1069433	1069612	-1		Str.20257				NA			NA	NA
ENSXETG00000013287	atp2c2	Xl.56540	NM_001096502	secretory pathway Ca,Mn-ATPase (atp2c2), mRNA.	6	10.387	1.73117	5873515	735042	XB-FEAT-5873515	ENSXETT00000029165	Calcium-transporting ATPase type 2C member 2 (ATPase 2C2)(EC 3.6.3.8)(Secretory pathway Ca(2+)-ATPase 2) [Source:UniProtKB/Swiss-Prot;Acc:O75185]	scaffold_120	2275550	2331790	1	ATP2C2				ENSG00000064270	ATP2C2	ENSP00000397925	ortholog_one2one	67	75
ENSXETG00000013287	atp2c2	Xl.56540	NM_001096502	secretory pathway Ca,Mn-ATPase (atp2c2), mRNA.	6	10.387	1.73117	5873515	735042	XB-FEAT-5873515	ENSXETT00000029152	Calcium-transporting ATPase type 2C member 2 (ATPase 2C2)(EC 3.6.3.8)(Secretory pathway Ca(2+)-ATPase 2) [Source:UniProtKB/Swiss-Prot;Acc:O75185]	scaffold_120	2275550	2331790	1	ATP2C2	Str.38240			ENSG00000064270	ATP2C2	ENSP00000397925	ortholog_one2one	67	75
ENSXETG00000006825	atp4a	Xl.971	NM_001090874	ATPase, H+/K+ exchanging, alpha polypeptide (atp4a), mRNA.	2	3.196	1.598	486103	399450	XB-FEAT-486103	ENSXETT00000014923	Potassium-transporting ATPase alpha chain 1 (EC 3.6.3.10)(Proton pump)(Gastric H(+)/K(+) ATPase subunit alpha) [Source:UniProtKB/Swiss-Prot;Acc:P20648]	scaffold_1113	171614	181065	-1	ATP4A	Str.49358			ENSG00000105675	ATP4A	ENSP00000262623	ortholog_one2one	66	80
ENSXETG00000021502	atp5a1	Xl.8876	NM_001087777	An2 (LOC397732), mRNA.	316	258.077	0.816699	944566	397732	XB-FEAT-944566	ENSXETT00000046490	ATP synthase alpha chain, mitochondrial precursor (EC 3.6.3.14). [Source:UniProtKB/Swiss-Prot;Acc:P25705] [from human gene ENSG00000152234]	scaffold_217	418230	424208	1					ENSG00000152234	ATP5A1	ENSP00000282050	ortholog_one2many	70	83
ENSXETG00000024665	atp5b	Xl.76248	NM_001086657	ATP synthase, H+ transporting mitochondrial F1 complex, beta subunit (atp5b), nuclear gene encoding mitochondrial protein, mRNA.	2589	1930.38	0.74561	943109	379818	XB-FEAT-943109	ENSXETT00000053137	Hypothetical protein MGC76033. [Source:UniProtKB/TrEMBL;Acc:Q6NWX0]	scaffold_101	1035556	1041607	1	atp5b	Str.20526	atp5b	BC067388	ENSG00000110955	ATP5B	ENSP00000262030	ortholog_one2one	90	90
ENSXETG00000001868	atp5c1	Xl.25560	NM_001087012	ATP synthase, H+ transporting, mitochondrial F1 complex, gamma polypeptide 1 (atp5c1), nuclear gene encoding mitochondrial protein, mRNA.	361	352.359	0.976064	970729	380173	XB-FEAT-970729	ENSXETT00000003951	ATP synthase subunit gamma, mitochondrial Precursor (F-ATPase gamma subunit) [Source:UniProtKB/Swiss-Prot;Acc:P36542]	scaffold_11	4157670	4166423	1	ATP5C1	Str.4048			ENSG00000165629	ATP5C1	ENSP00000380295	ortholog_one2one	80	81
ENSXETG00000003283	atp5d	Xl.23716	NM_001093815	MGC85306 protein (MGC85306), mRNA.	58	36.754	0.63369	978388	447106	XB-FEAT-978388	ENSXETT00000007116	ATP synthase subunit delta, mitochondrial Precursor (F-ATPase delta subunit) [Source:UniProtKB/Swiss-Prot;Acc:P30049]	scaffold_289	478531	482733	-1	ATP5D				ENSG00000099624	ATP5D	ENSP00000378995	ortholog_one2one	66	68
ENSXETG00000022255	atp5f1	Xl.600	NM_001086241	similar to ATP synthase, H+ transporting, mitochondrial F0 complex, subunit b, isoform 1 (MGC53399), nuclear gene encoding mitochondrial protein, mRNA.	210	149.413	0.71149	972906	379397	XB-FEAT-972906	ENSXETT00000048155	ATP synthase subunit B. [Source:UniProtKB/TrEMBL;Acc:Q6P8D3]	scaffold_184	1470423	1479104	1	atp5f1	Str.27670	atp5f1	BC061296	ENSG00000116459	ATP5F1	ENSP00000358737	ortholog_one2one	60	61
ENSXETG00000016655	atp5g1	Xl.3871	NM_001094938	hypothetical LOC495263 (LOC495263), mRNA.	56	67.116	1.1985	5907813	495263	XB-FEAT-5907813	ENSXETT00000036335	MGC89969 protein. [Source:UniProtKB/TrEMBL;Acc:Q6DEP6]	scaffold_1154	126053	138226	1	atp5g1		atp5g1	BC077049	ENSG00000154518	ATP5G3	ENSP00000284727	ortholog_one2many	61	67
ENSXETG00000012507	atp5h	Xl.60733	NM_001091524	hypothetical protein MGC82361 (MGC82361), mRNA.	52	37.553	0.722173	993878	432055	XB-FEAT-993878	ENSXETT00000027363	ATP synthase, H+ transporting, mitochondrial F0 complex, subunit d. [Source:UniProtKB/TrEMBL;Acc:Q63ZZ5]	scaffold_545	70996	72780	-1	Q63ZZ5_XENTR			BC082736	ENSG00000167863	ATP5H	ENSP00000301587	ortholog_one2one	43	57
ENSXETG00000013610	atp5j	Xl.8046	NM_001086457	hypothetical protein MGC68738 (MGC68738), mRNA.	23	31.96	1.38957	987262	379616	XB-FEAT-987262	ENSXETT00000029832	ATP synthase-coupling factor 6, mitochondrial Precursor (ATPase subunit F6) [Source:UniProtKB/Swiss-Prot;Acc:P18859]	scaffold_164	838754	844421	-1	ATP5J	Str.1074			ENSG00000154723	ATP5J	ENSP00000402597	ortholog_one2one	56	62
ENSXETG00000009893	atp5j2	Xl.23910	NM_001093896	MGC85584 protein (MGC85584), mRNA.	40	35.955	0.898875	963445	447188	XB-FEAT-963445	ENSXETT00000021785		scaffold_2	1595194	1596820	1					ENSG00000160916	NA	ENSP00000405962	ortholog_one2many	48	51
ENSXETG00000009893	atp5j2	Xl.23910	NM_001093896	MGC85584 protein (MGC85584), mRNA.	40	35.955	0.898875	963445	447188	XB-FEAT-963445	ENSXETT00000021785		scaffold_2	1595194	1596820	1					ENSG00000241468	ATP5J2	ENSP00000407540	ortholog_one2many	44	52
ENSXETG00000010111	atp5l	Xl.23932	NM_001093722	MGC85230 protein (MGC85230), mRNA.	154	219.725	1.42679	923056	447080	XB-FEAT-923056	ENSXETT00000022292	ATP synthase subunit g, mitochondrial (ATPase subunit g) [Source:UniProtKB/Swiss-Prot;Acc:O75964]	scaffold_39	440417	446155	-1	ATP5L	Str.50887			ENSG00000167283	ATP5L	ENSP00000300688	ortholog_one2one	65	62
ENSXETG00000019713	atp5s	Xl.2325	NM_001096368	hypothetical protein MGC130932 (MGC130932), mRNA.	3	3.995	1.33167	978776	734903	XB-FEAT-978776	ENSXETT00000042663	ATP synthase subunit s, mitochondrial Precursor (ATP synthase-coupling factor B)(Mitochondrial ATP synthase regulatory component factor B) [Source:UniProtKB/Swiss-Prot;Acc:Q99766]	scaffold_345	185256	194619	-1	ATP5S				ENSG00000125375	ATP5S	ENSP00000351258	ortholog_one2one	39	53
NA	atp6ap1	Xl.24922	NM_001094789	hypothetical LOC495089 (LOC495089), mRNA.	14	0.799	0.0570714	952451	495089	NA	NA	NA	NA	NA	NA	NA	NA	NA	NA	NA	NA	NA	NA	NA	NA	NA
ENSXETG00000015523	atp6ap2	Xl.26301	NM_001087411	ATPase, H+ transporting, lysosomal accessory protein 2 (atp6ap2), mRNA.	17	23.97	1.41	964300	380574	XB-FEAT-964300	ENSXETT00000033863	Hypothetical LOC496778. [Source:UniProtKB/TrEMBL;Acc:Q5M8F1]	scaffold_35	1197544	1205894	-1	atp6ap2	Str.5455	atp6ap2	BC088056	ENSG00000182220	ATP6AP2	ENSP00000367697	ortholog_one2one	62	74
ENSXETG00000007635	atp6v0a1	Xl.4419	NM_001086825	ATPase, H+ transporting, lysosomal V0 subunit a1 (atp6v0a1), mRNA.	29	30.362	1.04697	959345	379986	XB-FEAT-959345	ENSXETT00000016620	V-type proton ATPase 116 kDa subunit a isoform 1 (V-ATPase 116 kDa isoform a1)(Vacuolar proton translocating ATPase 116 kDa subunit a isoform 1)(Clathrin-coated vesicle/synaptic vesicle proton pump 116 kDa subunit)(Vacuolar proton pump subunit 1)(Vacuolar adenosine triphosphatase subunit Ac116) [Source:UniProtKB/Swiss-Prot;Acc:Q93050]	scaffold_879	71677	105043	-1	ATP6V0A1				ENSG00000033627	ATP6V0A1	ENSP00000264649	ortholog_one2one	88	89
ENSXETG00000003260	atp6v0b	Xl.78633	NM_001094272	MGC84266 protein (MGC84266), mRNA.	117	138.227	1.18143	997919	447565	XB-FEAT-997919	ENSXETT00000007077	ATPase, H+ transporting, V0 subunit B. [Source:UniProtKB/TrEMBL;Acc:Q5BJ49]	scaffold_1	970007	984853	-1	atp6v0b	Str.10702	atp6v0b		ENSG00000117410	ATP6V0B	ENSP00000236067	ortholog_one2one	86	86
ENSXETG00000003260	atp6v0b	Xl.78633	NM_001094272	MGC84266 protein (MGC84266), mRNA.	117	138.227	1.18143	997919	447565	XB-FEAT-997919	ENSXETT00000007077	ATPase, H+ transporting, V0 subunit B. [Source:UniProtKB/TrEMBL;Acc:Q5BJ49]	scaffold_1	970007	984853	-1	atp6v0b	Str.10702	atp6v0b		ENSG00000117410	ATP6V0B	ENSP00000236067	ortholog_one2one	86	86
ENSXETG00000024442	atp6v0c	Xl.76398	NM_001089206	hypothetical protein MGC64475 (MGC64475), mRNA.	923	1085.04	1.17556	981789	398647	XB-FEAT-981789	ENSXETT00000052849	ATPase, H+ transporting, V0 subunit C. [Source:UniProtKB/TrEMBL;Acc:Q6PBE9]	scaffold_27	567529	577573	1	atpv0c		atpv0c	BC059745	ENSG00000185883	ATP6V0C	ENSP00000329757	ortholog_one2one	90	68
ENSXETG00000004705	atp6v0d1	Xl.77521	NM_001086731	ATPase, H+ transporting, lysosomal 38kDa, V0 subunit d1 (atp6v0d1), mRNA.	73	90.287	1.23681	989917	379892	XB-FEAT-989917	ENSXETT00000010211	V-type proton ATPase subunit d 1 (V-ATPase subunit d 1)(Vacuolar proton pump subunit d 1)(V-ATPase AC39 subunit)(V-ATPase 40 kDa accessory protein)(P39)(32 kDa accessory protein) [Source:UniProtKB/Swiss-Prot;Acc:P61421]	scaffold_283	639495	708821	-1	ATP6V0D1				ENSG00000159720	ATP6V0D1	ENSP00000290949	ortholog_one2one	92	92
ENSXETG00000013734	atp6v0d2	Xl.8939	NM_001094196	MGC81907 protein (MGC81907), mRNA.	12	3.995	0.332917	957142	447489	XB-FEAT-957142	ENSXETT00000030056	Hypothetical protein MGC76083. [Source:UniProtKB/TrEMBL;Acc:Q6P335]	scaffold_452	594377	610953	-1	Q6P335_XENTR	Str.10921		BC064198	ENSG00000147614	ATP6V0D2	ENSP00000285393	ortholog_one2one	69	69
ENSXETG00000013734	atp6v0d2	Xl.8939	NM_001094196	MGC81907 protein (MGC81907), mRNA.	12	3.995	0.332917	957142	447489	XB-FEAT-957142	ENSXETT00000010212	Hypothetical protein MGC76083. [Source:UniProtKB/TrEMBL;Acc:Q6P335]	scaffold_452	594377	610953	-1	Q6P335_XENTR				ENSG00000147614	ATP6V0D2	ENSP00000285393	ortholog_one2one	69	69
ENSXETG00000024781	atp6v0e1	Xl.4166	NM_001093517	MGC80578 protein (MGC80578), mRNA.	172	166.991	0.970878	988747	446821	XB-FEAT-988747	ENSXETT00000023405	V-type proton ATPase subunit e 1 (V-ATPase subunit e 1)(Vacuolar proton pump subunit e 1)(V-ATPase 9.2 kDa membrane accessory protein)(V-ATPase M9.2 subunit) [Source:UniProtKB/Swiss-Prot;Acc:O15342]	scaffold_230	516256	527207	1	ATP6V0E1				ENSG00000113732	ATP6V0E1	ENSP00000265093	ortholog_one2one	85	85
ENSXETG00000009908	atp6v1a	Xl.77896	NM_001096102	hypothetical protein MGC114675 (MGC114675), mRNA.	287	311.61	1.08575	479547	734627	XB-FEAT-479547	ENSXETT00000021824	MGC79685 protein. [Source:UniProtKB/TrEMBL;Acc:Q68F94]	scaffold_862	347115	358940	1	atp6v1a	Str.5092	atp6v1a	BC079948	ENSG00000114573	ATP6V1A	ENSP00000273398	ortholog_one2one	83	94
ENSXETG00000021532	atp6v1b1	Xl.15867	NM_001096892	hypothetical protein MGC154483 (MGC154483), mRNA.	13	4.794	0.368769	485913	779272	XB-FEAT-485913	ENSXETT00000046546	V-type proton ATPase subunit B, kidney isoform (V-ATPase subunit B 1)(Vacuolar proton pump subunit B 1)(Endomembrane proton pump 58 kDa subunit) [Source:UniProtKB/Swiss-Prot;Acc:P15313]	scaffold_368	282158	327819	-1	ATP6V1B1				ENSG00000116039	ATP6V1B1	ENSP00000234396	ortholog_one2one	79	83
ENSXETG00000016476	atp6v1b2	Xl.8880	NM_001087144	ATPase, H+ transporting, lysosomal (vacuolar proton pump), beta 56/58 kDa, isoform 2 (vha55), mRNA.	539	453.033	0.840506	941730	380305	XB-FEAT-941730	ENSXETT00000035945	V-type proton ATPase subunit B, brain isoform (V-ATPase subunit B 2)(Vacuolar proton pump subunit B 2)(Endomembrane proton pump 58 kDa subunit)(HO57) [Source:UniProtKB/Swiss-Prot;Acc:P21281]	scaffold_34	685736	704191	1	ATP6V1B2				ENSG00000147416	ATP6V1B2	ENSP00000276390	apparent_ortholog_one2one	90	92
ENSXETG00000004115	atp6v1c1	Xl.26748	NM_001094792	ATPase, H+ transporting, lysosomal V1 subunit C1 (atp6v1c1), mRNA.	290	161.398	0.556545	948408	495092	XB-FEAT-948408	ENSXETT00000007595	Hypothetical protein MGC75601. [Source:UniProtKB/TrEMBL;Acc:Q6P4Y9]	scaffold_3	1333707	1362352	1	atp6v1c1	Str.763	atp6v1c1	BC063194	ENSG00000155097	ATP6V1C1	ENSP00000379203	ortholog_one2one	94	94
ENSXETG00000008095	atp6v1h	Xl.51480	NM_001095840	hypothetical protein MGC85130 (MGC85130), mRNA.	168	198.152	1.17948	1015114	734359	XB-FEAT-1015114	ENSXETT00000017742	V-type proton ATPase subunit H (V-ATPase subunit H)(Vacuolar proton pump subunit H)(V-ATPase 50/57 kDa subunits)(Vacuolar proton pump subunit SFD)(VMA13)(Nef-binding protein 1)(NBP1) [Source:UniProtKB/Swiss-Prot;Acc:Q9UI12]	scaffold_83	1808622	1848525	-1	ATP6V1H	Str.26854			ENSG00000047249	ATP6V1H	ENSP00000379995	ortholog_one2one	90	92
ENSXETG00000012897	atpbd4	Xl.57713	NM_001092186	MGC83562 protein (MGC83562), mRNA.	35	40.749	1.16426	949970	444081	XB-FEAT-949970	ENSXETT00000028207	ATP-binding domain-containing protein 4 [Source:UniProtKB/Swiss-Prot;Acc:Q7L8W6]	scaffold_37	2663343	2702638	-1	ATPBD4				ENSG00000134146	ATPBD4	ENSP00000256538	ortholog_one2one	70	27
ENSXETG00000007103	atpif1	Xl.7585	NM_001092893	MGC82059 protein (MGC82059), mRNA.	67	61.523	0.918254	956789	444791	XB-FEAT-956789	ENSXETT00000015454	ATPase inhibitor, mitochondrial Precursor [Source:UniProtKB/Swiss-Prot;Acc:Q9UII2]	scaffold_411	123734	128619	1	ATPIF1				ENSG00000130770	ATPIF1	ENSP00000335203	ortholog_one2one	54	53
ENSXETG00000000617	atr	Xl.718	NM_001088580	Atr protein (atr), mRNA.	81	106.267	1.31194	1012721	398197	XB-FEAT-1012721	ENSXETT00000001341	Serine/threonine-protein kinase ATR (EC 2.7.11.1)(Ataxia telangiectasia and Rad3-related protein)(FRAP-related protein 1) [Source:UniProtKB/Swiss-Prot;Acc:Q13535]	scaffold_262	1351125	1404311	-1	ATR	Str.38589			ENSG00000175054	ATR	ENSP00000343741	ortholog_one2one	70	70
ENSXETG00000020928	atrip	Xl.10807	NM_001095535	ATR-interacting protein (atrip), mRNA.	77	86.292	1.12068	493756	496388	XB-FEAT-493756	ENSXETT00000045231	ATR-interacting protein (ATM and Rad3-related-interacting protein) [Source:UniProtKB/Swiss-Prot;Acc:Q8WXE1]	scaffold_88	2158316	2175893	-1	ATRIP	Str.30963			ENSG00000164053	ATRIP	ENSP00000323099	ortholog_one2one	38	38
ENSXETG00000020912	atxn2	Xl.52465	NM_001096011	hypothetical protein MGC115230 (MGC115230), mRNA.	201	130.237	0.647945	920189	734531	XB-FEAT-920189	ENSXETT00000045191	Ataxin-2 (Spinocerebellar ataxia type 2 protein)(Trinucleotide repeat-containing gene 13 protein) [Source:UniProtKB/Swiss-Prot;Acc:Q99700]	scaffold_311	55827	90941	-1	ATXN2				ENSG00000204842	ATXN2	ENSP00000366843	ortholog_one2one	36	75
ENSXETG00000010288	atxn3	Xl.77350	NM_001092190	MGC83584 protein (MGC83584), mRNA.	126	76.704	0.608762	971500	444085	XB-FEAT-971500	ENSXETT00000022669	Atxn3-prov protein (Fragment). [Source:UniProtKB/TrEMBL;Acc:Q5EB26]	scaffold_49	2826421	2839765	-1	atxn3	Str.4713	atxn3	BC090121	ENSG00000066427	ATXN3	ENSP00000387442	ortholog_one2many	62	65
ENSXETG00000010288	atxn3	Xl.77350	NM_001092190	MGC83584 protein (MGC83584), mRNA.	126	76.704	0.608762	971500	444085	XB-FEAT-971500	ENSXETT00000022669	Atxn3-prov protein (Fragment). [Source:UniProtKB/TrEMBL;Acc:Q5EB26]	scaffold_49	2826421	2839765	-1	atxn3	Str.4713	atxn3	BC090121	ENSG00000123594	ATXN3L	ENSP00000369996	ortholog_one2many	53	53
ENSXETG00000006538	atxn7	Xl.21192	NM_001092500	MGC82940 protein (MGC82940), mRNA.	98	133.433	1.36156	956282	444398	XB-FEAT-956282	ENSXETT00000014301		scaffold_369	337948	378727	-1						NA			NA	NA
ENSXETG00000000805	auh	Xl.7382	NM_001096053	hypothetical protein MGC115495 (MGC115495), mRNA.	2	7.99	3.995	962999	734576	XB-FEAT-962999	ENSXETT00000001790	Auh-prov protein (Fragment). [Source:UniProtKB/TrEMBL;Acc:Q5CZL4]	scaffold_256	1080358	1216557	-1	auh	Str.17781	auh	BC090807	ENSG00000148090	AUH	ENSP00000364883	ortholog_one2one	63	66
NA	aup1	Xl.16154	NM_001122783	Ancient ubiquitous protein 1 (aup1), mRNA.	205	132.634	0.646995	6457108	100036951	NA	NA	NA	NA	NA	NA	NA	NA	NA	NA	NA	NA	NA	NA	NA	NA	NA
ENSXETG00000012032	aurka	Xl.124	NM_001088096	p46Eg265 (LOC397925), mRNA.	393	306.816	0.780702	853081	397925	XB-FEAT-853081	ENSXETT00000026285		scaffold_951	79801	84772	-1	stk6	Str.25531	stk6		ENSG00000087586	AURKA	ENSP00000379245	ortholog_one2one	65	63
ENSXETG00000012032	aurka	Xl.124	NM_001088096	p46Eg265 (LOC397925), mRNA.	393	306.816	0.780702	853081	397925	XB-FEAT-853081	ENSXETT00000026286		scaffold_951	79801	84772	-1	stk6				ENSG00000087586	AURKA	ENSP00000379245	ortholog_one2one	65	63
ENSXETG00000009097	aurkb	Xl.6652	NM_001088949	similar to serine/threonine kinase 12 (LOC398457), mRNA.	698	640.798	0.918049	1019625	398457	XB-FEAT-1019625	ENSXETT00000019956		scaffold_925	131430	153760	-1	TGas109c10.1	Str.8758			ENSG00000105146	AURKC	ENSP00000302898	ortholog_one2many	65	72
ENSXETG00000009097	aurkb	Xl.6652	NM_001088949	similar to serine/threonine kinase 12 (LOC398457), mRNA.	698	640.798	0.918049	1019625	398457	XB-FEAT-1019625	ENSXETT00000019958		scaffold_925	131430	153760	-1	TGas109c10.1		TGas109c10.1		ENSG00000105146	AURKC	ENSP00000302898	ortholog_one2many	65	72
ENSXETG00000009097	aurkb	Xl.6652	NM_001088949	similar to serine/threonine kinase 12 (LOC398457), mRNA.	698	640.798	0.918049	1019625	398457	XB-FEAT-1019625	ENSXETT00000019958		scaffold_925	131430	153760	-1	TGas109c10.1		TGas109c10.1		ENSG00000178999	AURKB	ENSP00000313950	ortholog_one2many	62	77
ENSXETG00000009097	aurkb	Xl.6652	NM_001088949	similar to serine/threonine kinase 12 (LOC398457), mRNA.	698	640.798	0.918049	1019625	398457	XB-FEAT-1019625	ENSXETT00000019956		scaffold_925	131430	153760	-1	TGas109c10.1	Str.8758			ENSG00000178999	AURKB	ENSP00000313950	ortholog_one2many	62	77
NA	awat1	Xl.56737	NM_001110723	hypothetical protein LOC100126612 (LOC100126612), mRNA.	31	26.367	0.850548	5753327	100126612	NA	NA	NA	NA	NA	NA	NA	NA	NA	NA	NA	NA	NA	NA	NA	NA	NA
ENSXETG00000012143	axin1	Xl.67850	NM_001095782	hypothetical protein MGC84878 (MGC84878), mRNA.	144	135.83	0.943264	486780	734298	XB-FEAT-486780	ENSXETT00000026497	Axin-1 (Axis inhibition protein 1)(hAxin) [Source:UniProtKB/Swiss-Prot;Acc:O15169]	scaffold_174	252377	276696	-1	AXIN1				ENSG00000103126	AXIN1	ENSP00000262320	ortholog_one2one	71	70
ENSXETG00000012143	axin1	Xl.67850	NM_001095782	hypothetical protein MGC84878 (MGC84878), mRNA.	144	135.83	0.943264	486780	734298	XB-FEAT-486780	ENSXETT00000026497	Axin-1 (Axis inhibition protein 1)(hAxin) [Source:UniProtKB/Swiss-Prot;Acc:O15169]	scaffold_174	252377	276696	-1	AXIN1				ENSG00000103126	AXIN1	ENSP00000262320	ortholog_one2one	71	70
ENSXETG00000012143	axin1	Xl.67850	NM_001095782	hypothetical protein MGC84878 (MGC84878), mRNA.	144	135.83	0.943264	486780	734298	XB-FEAT-486780	ENSXETT00000026497	Axin-1 (Axis inhibition protein 1)(hAxin) [Source:UniProtKB/Swiss-Prot;Acc:O15169]	scaffold_174	252377	276696	-1	AXIN1				ENSG00000103126	AXIN1	ENSP00000262320	ortholog_one2one	71	70
ENSXETG00000012143	axin1	Xl.67850	NM_001095782	hypothetical protein MGC84878 (MGC84878), mRNA.	144	135.83	0.943264	486780	734298	XB-FEAT-486780	ENSXETT00000026498	Axin-1 (Axis inhibition protein 1)(hAxin) [Source:UniProtKB/Swiss-Prot;Acc:O15169]	scaffold_174	252377	276696	-1	AXIN1				ENSG00000103126	AXIN1	ENSP00000262320	ortholog_one2one	71	70
ENSXETG00000012143	axin1	Xl.67850	NM_001095782	hypothetical protein MGC84878 (MGC84878), mRNA.	144	135.83	0.943264	486780	734298	XB-FEAT-486780	ENSXETT00000026497	Axin-1 (Axis inhibition protein 1)(hAxin) [Source:UniProtKB/Swiss-Prot;Acc:O15169]	scaffold_174	252377	276696	-1	AXIN1				ENSG00000103126	AXIN1	ENSP00000262320	ortholog_one2one	71	70
ENSXETG00000012143	axin1	Xl.67850	NM_001095782	hypothetical protein MGC84878 (MGC84878), mRNA.	144	135.83	0.943264	486780	734298	XB-FEAT-486780	ENSXETT00000026497	Axin-1 (Axis inhibition protein 1)(hAxin) [Source:UniProtKB/Swiss-Prot;Acc:O15169]	scaffold_174	252377	276696	-1	AXIN1				ENSG00000103126	AXIN1	ENSP00000262320	ortholog_one2one	71	70
ENSXETG00000012143	axin1	Xl.67850	NM_001095782	hypothetical protein MGC84878 (MGC84878), mRNA.	144	135.83	0.943264	486780	734298	XB-FEAT-486780	ENSXETT00000026497	Axin-1 (Axis inhibition protein 1)(hAxin) [Source:UniProtKB/Swiss-Prot;Acc:O15169]	scaffold_174	252377	276696	-1	AXIN1				ENSG00000103126	AXIN1	ENSP00000262320	ortholog_one2one	71	70
ENSXETG00000012143	axin1	Xl.67850	NM_001095782	hypothetical protein MGC84878 (MGC84878), mRNA.	144	135.83	0.943264	486780	734298	XB-FEAT-486780	ENSXETT00000026497	Axin-1 (Axis inhibition protein 1)(hAxin) [Source:UniProtKB/Swiss-Prot;Acc:O15169]	scaffold_174	252377	276696	-1	AXIN1				ENSG00000103126	AXIN1	ENSP00000262320	ortholog_one2one	71	70
ENSXETG00000012143	axin1	Xl.67850	NM_001095782	hypothetical protein MGC84878 (MGC84878), mRNA.	144	135.83	0.943264	486780	734298	XB-FEAT-486780	ENSXETT00000026497	Axin-1 (Axis inhibition protein 1)(hAxin) [Source:UniProtKB/Swiss-Prot;Acc:O15169]	scaffold_174	252377	276696	-1	AXIN1				ENSG00000103126	AXIN1	ENSP00000262320	ortholog_one2one	71	70
NA	azgp1	Xl.51600	NM_001096998	hypothetical protein MGC98265 (MGC98265), mRNA.	4	6.392	1.598	5894696	779380	NA	NA	NA	NA	NA	NA	NA	NA	NA	NA	NA	NA	NA	NA	NA	NA	NA
ENSXETG00000004118	azin1	Xl.29124	NM_001094115	MGC81852 protein (MGC81852), mRNA.	1324	1339.12	1.01142	948395	447408	XB-FEAT-948395	ENSXETT00000008894	Oazin-prov protein. [Source:UniProtKB/TrEMBL;Acc:Q66KD4]	scaffold_3	1229382	1244988	-1	azin1	Str.5995	azin1	BC080451	ENSG00000155096	AZIN1	ENSP00000337180	ortholog_one2one	66	66
ENSXETG00000013065	b3galnt2	Xl.77564	NM_001091361	hypothetical protein MGC83081 (MGC83081), mRNA.	26	12.784	0.491692	1012155	431874	XB-FEAT-1012155	ENSXETT00000028620	UDP-GalNAc:beta-1,3-N-acetylgalactosaminyltransferase 2 (EC 2.4.1.-)(Beta-1,3-N-acetylgalactosaminyltransferase II)(Beta-3-GalNAc-T2) [Source:UniProtKB/Swiss-Prot;Acc:Q8NCR0]	scaffold_173	1674988	1696635	1	B3GALNT2				ENSG00000162885	B3GALNT2	ENSP00000355558	ortholog_one2one	53	60
ENSXETG00000019184	b3galtl	Xl.53649	NM_001112890	hypothetical protein LOC100127336 (LOC100127336), mRNA.	188	227.715	1.21125	951582	100127336	XB-FEAT-951582	ENSXETT00000041586	Beta-1,3-glucosyltransferase (Beta3Glc-T)(EC 2.4.1.-)(Beta-3-glycosyltransferase-like) [Source:UniProtKB/Swiss-Prot;Acc:Q6Y288]	scaffold_80	1621144	1764575	-1	B3GALTL				ENSG00000187676	B3GALTL	ENSP00000343002	ortholog_one2one	56	67
ENSXETG00000019184	b3galtl	Xl.53649	NM_001112890	hypothetical protein LOC100127336 (LOC100127336), mRNA.	188	227.715	1.21125	951582	100127336	XB-FEAT-951582	ENSXETT00000055065	Beta-1,3-glucosyltransferase (Beta3Glc-T)(EC 2.4.1.-)(Beta-3-glycosyltransferase-like) [Source:UniProtKB/Swiss-Prot;Acc:Q6Y288]	scaffold_80	1621144	1764575	-1	B3GALTL				ENSG00000187676	B3GALTL	ENSP00000343002	ortholog_one2one	56	67
ENSXETG00000019184	b3galtl	Xl.53649	NM_001112890	hypothetical protein LOC100127336 (LOC100127336), mRNA.	188	227.715	1.21125	951582	100127336	XB-FEAT-951582	ENSXETT00000041587	Beta-1,3-glucosyltransferase (Beta3Glc-T)(EC 2.4.1.-)(Beta-3-glycosyltransferase-like) [Source:UniProtKB/Swiss-Prot;Acc:Q6Y288]	scaffold_80	1621144	1764575	-1	B3GALTL				ENSG00000187676	B3GALTL	ENSP00000343002	ortholog_one2one	56	67
ENSXETG00000017898	b3gat2	Xl.55498	NM_001095604	beta-3-glucuronyltransferase-S (b3gat2), mRNA.	16	12.784	0.799	921700	733177	XB-FEAT-921700	ENSXETT00000038790	Beta-3-glucuronyltransferase-S (EC 2.4.1.135). [Source:UniProtKB/TrEMBL;Acc:Q599J8]	scaffold_482	732773	799591	-1	b3gat2	Str.50752	b3gat2	AJ890843	ENSG00000112309	B3GAT2	ENSP00000230053	ortholog_one2one	74	72
ENSXETG00000005581	b3gat3	Xl.25843	NM_001089133	glucuronyltransferase I (b3gat3), mRNA.	103	87.89	0.853301	1010242	398597	XB-FEAT-1010242	ENSXETT00000012291	Beta-3-glucuronyltransferase-I (EC 2.4.1.135). [Source:UniProtKB/TrEMBL;Acc:Q599K4]	scaffold_1179	29685	38366	-1	Q599K4_XENTR	Str.38378		AJ890837	ENSG00000149541	B3GAT3	ENSP00000265471	ortholog_one2one	56	60
ENSXETG00000020571	b3gnt1	Xl.13575	NM_001093054	UDP-GlcNAc:betaGal beta-1,3-N-acetylglucosaminyltransferase 1 (b3gnt1), mRNA.	144	83.096	0.577056	1007366	446358	XB-FEAT-1007366	ENSXETT00000044443		scaffold_474	248644	250395	-1		Str.5619			ENSG00000174684	AP001107.2	ENSP00000309096	ortholog_one2one	52	51
ENSXETG00000002237	b3gnt2	Xl.13161	NM_001091218	hypothetical protein MGC81185 (MGC81185), mRNA.	122	47.94	0.392951	957598	414647	XB-FEAT-957598	ENSXETT00000004765	UDP-GlcNAc:betaGal beta-1,3-N-acetylglucosaminyltransferase 2 (EC 2.4.1.-)(Beta3Gn-T1)(BGnT-1)(Beta-1,3-galactosyltransferase 7)(Beta-1,3-GalTase 7)(Beta3Gal-T7)(b3Gal-T7)(Beta-3-Gx-T7)(UDP-galactose:beta-N-acetylglucosamine beta-1,3-galactosyltransferase 7)(UDP-Gal:beta-GlcNAc beta-1,3-galactosyltransferase 7) [Source:UniProtKB/Swiss-Prot;Acc:Q9NY97]	scaffold_495	746898	748091	1	B3GNT1				ENSG00000170340	B3GNT1	ENSP00000384692	ortholog_one2one	68	68
ENSXETG00000025974	b3gnt5	Xl.7332	NM_001095513	UDP-GlcNAc:betaGal beta-1,3-N-acetylglucosaminyltransferase 5 (b3gnt5b), mRNA.	34	26.367	0.7755	955707	496364	XB-FEAT-955707	ENSXETT00000055015	Hypothetical protein MGC76134. [Source:UniProtKB/TrEMBL;Acc:Q6P3P5]	scaffold_319	232853	249936	1	b3gnt5	Str.6499	b3gnt5	BC080164	ENSG00000176597	B3GNT5	ENSP00000316173	ortholog_one2one	65	66
ENSXETG00000025974	b3gnt5	Xl.7332	NM_001095513	UDP-GlcNAc:betaGal beta-1,3-N-acetylglucosaminyltransferase 5 (b3gnt5b), mRNA.	34	26.367	0.7755	955707	496364	XB-FEAT-955707	ENSXETT00000055015	Hypothetical protein MGC76134. [Source:UniProtKB/TrEMBL;Acc:Q6P3P5]	scaffold_319	232853	249936	1	b3gnt5	Str.42023	b3gnt5	BC080164	ENSG00000176597	B3GNT5	ENSP00000316173	ortholog_one2one	65	66
ENSXETG00000025974	b3gnt5	Xl.7332	NM_001095513	UDP-GlcNAc:betaGal beta-1,3-N-acetylglucosaminyltransferase 5 (b3gnt5b), mRNA.	34	26.367	0.7755	955707	496364	XB-FEAT-955707	ENSXETT00000055015	Hypothetical protein MGC76134. [Source:UniProtKB/TrEMBL;Acc:Q6P3P5]	scaffold_319	232853	249936	1	b3gnt5	Str.42023	b3gnt5	BC063912	ENSG00000176597	B3GNT5	ENSP00000316173	ortholog_one2one	65	66
ENSXETG00000025974	b3gnt5	Xl.7332	NM_001095513	UDP-GlcNAc:betaGal beta-1,3-N-acetylglucosaminyltransferase 5 (b3gnt5b), mRNA.	34	26.367	0.7755	955707	496364	XB-FEAT-955707	ENSXETT00000055015	Hypothetical protein MGC76134. [Source:UniProtKB/TrEMBL;Acc:Q6P3P5]	scaffold_319	232853	249936	1	b3gnt5	Str.6499	b3gnt5	BC063912	ENSG00000176597	B3GNT5	ENSP00000316173	ortholog_one2one	65	66
NA	b3gnt7	Xl.2079	NM_001092198	MGC83622 protein (MGC83622), mRNA.	44	31.161	0.708205	1012839	444093	NA	NA	NA	NA	NA	NA	NA	NA	NA	NA	NA	NA	NA	NA	NA	NA	NA
ENSXETG00000006222	b4galnt1	Xl.23527	NM_001086143	similar to UDP-N-acetyl-alpha-D-galactosamine:(N-acetylneuraminyl)-galactosylglucosylceramide N-acetylgalactosaminyltransferase (GalNAc-T) (MGC53523), mRNA.	6	5.593	0.932167	960511	379299	XB-FEAT-960511	ENSXETT00000013666	Beta-1,4 N-acetylgalactosaminyltransferase 1 (EC 2.4.1.92)((N-acetylneuraminyl)-galactosylglucosylceramide)(GM2/GD2 synthase)(GalNAc-T) [Source:UniProtKB/Swiss-Prot;Acc:Q00973]	scaffold_67	565798	589074	-1	B4GALNT1				ENSG00000135454	B4GALNT1	ENSP00000341562	ortholog_one2one	51	52
ENSXETG00000002874	b4galt3	Xl.7610	NM_001093414	UDP-Gal:betaGlcNAc beta 1,4- galactosyltransferase, polypeptide 3 (b4galt3), mRNA.	234	123.845	0.529252	5823208	446718	XB-FEAT-5823208	ENSXETT00000006292		scaffold_698	306432	326252	1	TGas115g12.1		TGas115g12.1			NA			NA	NA
ENSXETG00000023016	b4galt4	Xl.15219	NM_001092811	MGC84436 protein (MGC84436), mRNA.	5	4.794	0.9588	953812	444709	XB-FEAT-953812	ENSXETT00000049768	Beta-1,4-galactosyltransferase 4 (Beta-1,4-GalTase 4)(Beta4Gal-T4)(b4Gal-T4)(EC 2.4.1.-)(UDP-galactose:beta-N-acetylglucosamine beta-1,4-galactosyltransferase 4)(UDP-Gal:beta-GlcNAc beta-1,4-galactosyltransferase 4) [Includes N-acetyllactosamine synthase(EC 2.4.1.90)(Nal synthetase);Beta-N-acetylglucosaminyl-glycolipid beta-1,4-galactosyltransferase(EC 2.4.1.-)] [Source:UniProtKB/Swiss-Prot;Acc:O…	scaffold_195	1699107	1715869	-1	B4GALT4				ENSG00000121578	B4GALT4	ENSP00000420161	ortholog_one2one	58	58
ENSXETG00000004726	b4galt5	Xl.75382	NM_001097053	UDP-Gal:betaGlcNAc beta 1,4- galactosyltransferase 6 (b4galt6), mRNA.	28	11.985	0.428036	984612	779435	XB-FEAT-984612	ENSXETT00000010248		scaffold_84	907403	930333	1	b4galt6	Str.21968			ENSG00000118276	B4GALT6	ENSP00000306459	ortholog_one2one	80	80
ENSXETG00000024002	b4galt6	Xl.34448	NM_001093399	UDP-Gal:betaGlcNAc beta 1,4- galactosyltransferase, polypeptide 5 (b4galt5), mRNA.	49	62.322	1.27188	982970	446703	XB-FEAT-982970	ENSXETT00000051778	Beta-1,4-galactosyltransferase 5 (Beta-1,4-GalTase 5)(Beta4Gal-T5)(b4Gal-T5)(EC 2.4.1.-)(UDP-galactose:beta-N-acetylglucosamine beta-1,4-galactosyltransferase 5)(UDP-Gal:beta-GlcNAc beta-1,4-galactosyltransferase 5)(Beta-1,4-GalT II) [Source:UniProtKB/Swiss-Prot;Acc:O43286]	scaffold_48	1461722	1488711	1	B4GALT5				ENSG00000158470	B4GALT5	ENSP00000360776	ortholog_one2one	68	69
ENSXETG00000006736	b4galt7	Xl.33215	NM_001095032	hypothetical LOC495369 (LOC495369), mRNA.	165	170.187	1.03144	973271	495369	XB-FEAT-973271	ENSXETT00000014720	Beta-1,4-galactosyltransferase 7 (Beta-1,4-GalTase 7)(Beta4Gal-T7)(b4Gal-T7)(EC 2.4.1.-)(UDP-galactose:beta-N-acetylglucosamine beta-1,4-galactosyltransferase 7)(UDP-Gal:beta-GlcNAc beta-1,4-galactosyltransferase 7) [Includes Xylosylprotein 4-beta-galactosyltransferase(EC 2.4.1.133)(UDP-galactose:beta-xylose beta-1,4-galactosyltransferase)(Xylosylprotein beta-1,4-galactosyltransferase)(XGPT)(Prot…	scaffold_243	1592731	1597469	-1	B4GALT7				ENSG00000027847	B4GALT7	ENSP00000029410	ortholog_one2one	72	73
ENSXETG00000018749	b9d2	Xl.18190	NM_001092515	MGC82986 protein (MGC82986), mRNA.	6	3.196	0.532667	1007461	444413	XB-FEAT-1007461	ENSXETT00000040608	B9 domain-containing protein 2 [Source:UniProtKB/Swiss-Prot;Acc:Q9BPU9]	scaffold_481	616336	617815	-1	B9D2	Str.32147			ENSG00000123810	B9D2	ENSP00000243578	ortholog_one2one	72	71
ENSXETG00000005167	bace2	Xl.3827	NM_001089747	hypothetical protein MGC68482 (MGC68482), mRNA.	82	124.644	1.52005	1014089	398806	XB-FEAT-1014089	ENSXETT00000011245	Beta-secretase 2 Precursor (EC 3.4.23.45)(Beta-site APP-cleaving enzyme 2)(Aspartyl protease 1)(Asp 1)(ASP1)(Membrane-associated aspartic protease 1)(Memapsin-1)(Aspartic-like protease 56 kDa)(Down region aspartic protease) [Source:UniProtKB/Swiss-Prot;Acc:Q9Y5Z0]	scaffold_1037	34347	48006	1	BACE2				ENSG00000182240	BACE2	ENSP00000332979	ortholog_one2one	54	68
ENSXETG00000010233	bag3	Xl.29099	NM_001086018	BCL2-associated athanogene 3 (bag3-A), mRNA.	10	10.387	1.0387	969276	379174	XB-FEAT-969276	ENSXETT00000022562	BAG family molecular chaperone regulator 3 (BAG-3)(Bcl-2-associated athanogene 3)(Bcl-2-binding protein Bis)(Docking protein CAIR-1) [Source:UniProtKB/Swiss-Prot;Acc:O95817]	scaffold_605	278234	289014	1	BAG3				ENSG00000151929	BAG3	ENSP00000358081	ortholog_one2one	43	44
ENSXETG00000024036	baiap2l1	Xl.53752	NM_001096405	hypothetical protein MGC131079 (MGC131079), mRNA.	58	43.146	0.743897	483811	734941	XB-FEAT-483811	ENSXETT00000051836	Brain-specific angiogenesis inhibitor 1-associated protein 2-like protein 1 (BAI1-associated protein 2-like protein 1)(Insulin receptor tyrosine kinase substrate) [Source:UniProtKB/Swiss-Prot;Acc:Q9UHR4]	scaffold_14	1942451	1987925	1	BAIAP2L1				ENSG00000006453	BAIAP2L1	ENSP00000005260	ortholog_one2one	52	54
ENSXETG00000027023	bak1	Xl.22249	NM_001096118	hypothetical protein MGC115477 (MGC115477), mRNA.	57	59.925	1.05132	962897	734644	XB-FEAT-962897	ENSXETT00000056677	Bcl-2 homologous antagonist/killer (Apoptosis regulator BAK)(Bcl-2-like protein 7)(Bcl2-L-7) [Source:UniProtKB/Swiss-Prot;Acc:Q16611]	scaffold_194	1580463	1614891	-1	BAK1				ENSG00000030110	BAK1	ENSP00000353878	ortholog_one2one	31	48
ENSXETG00000004542	bambi	Xl.4715	NM_001087664	BAMBI protein (TGF-beta signalling) (bambi-A), mRNA.	852	955.604	1.1216	495358	394401	XB-FEAT-495358	ENSXETT00000009856	Bambi (Bambi-prov protein). [Source:UniProtKB/TrEMBL;Acc:Q6F2E0]	scaffold_47	130726	137571	-1	bambi	Str.6638	bambi	BC082522	ENSG00000095739	BAMBI	ENSP00000364683	ortholog_one2one	84	84
ENSXETG00000004542	bambi	Xl.4715	NM_001087664	BAMBI protein (TGF-beta signalling) (bambi-A), mRNA.	852	955.604	1.1216	495358	394401	XB-FEAT-495358	ENSXETT00000009856	Bambi (Bambi-prov protein). [Source:UniProtKB/TrEMBL;Acc:Q6F2E0]	scaffold_47	130726	137571	-1	bambi	Str.6638	bambi	AC149073	ENSG00000095739	BAMBI	ENSP00000364683	ortholog_one2one	84	84
ENSXETG00000011430	banf1	Xl.23149	NM_001091089	hypothetical protein MGC82387 (MGC82387), mRNA.	324	244.494	0.754611	5745249	414508	XB-FEAT-5745249	ENSXETT00000024960	Barrier-to-autointegration factor (Breakpoint cluster region protein 1) [Source:UniProtKB/Swiss-Prot;Acc:O75531]	scaffold_628	397208	400376	-1	BANF1				ENSG00000175334	BANF1	ENSP00000416128	ortholog_one2one	86	85
ENSXETG00000016600	banp	Xl.48058	NM_001095794	hypothetical protein MGC85000 (MGC85000), mRNA.	169	228.514	1.35215	944401	734310	XB-FEAT-944401	ENSXETT00000036213	BTG3 associated nuclear protein. [Source:UniProtKB/TrEMBL;Acc:Q6P4Y1]	scaffold_188	704057	900548	-1	banp		banp	BC081348	ENSG00000158527	AC025279.1	ENSP00000289484	ortholog_one2many	66	25
ENSXETG00000016600	banp	Xl.48058	NM_001095794	hypothetical protein MGC85000 (MGC85000), mRNA.	169	228.514	1.35215	944401	734310	XB-FEAT-944401	ENSXETT00000036213	BTG3 associated nuclear protein. [Source:UniProtKB/TrEMBL;Acc:Q6P4Y1]	scaffold_188	704057	900548	-1	banp		banp	BC081348	ENSG00000172530	BANP	ENSP00000376902	ortholog_one2many	71	72
ENSXETG00000000091	bap1	Xl.11445	NM_001095919	hypothetical protein MGC114946 (MGC114946), mRNA.	451	576.079	1.27734	494977	734438	XB-FEAT-494977	ENSXETT00000000167	Bap1-prov protein. [Source:UniProtKB/TrEMBL;Acc:Q66JB6]	scaffold_159	398705	410678	-1	TEgg031c22.1	Str.10136	TEgg031c22.1	BC080985	ENSG00000163930	BAP1	ENSP00000417132	ortholog_one2one	68	74
ENSXETG00000000091	bap1	Xl.11445	NM_001095919	hypothetical protein MGC114946 (MGC114946), mRNA.	451	576.079	1.27734	494977	734438	XB-FEAT-494977	ENSXETT00000000167	Bap1-prov protein. [Source:UniProtKB/TrEMBL;Acc:Q66JB6]	scaffold_159	398705	410678	-1	TEgg031c22.1	Str.10136	BC080985.1	BC080985	ENSG00000163930	BAP1	ENSP00000417132	ortholog_one2one	68	74
ENSXETG00000014241	bard1	Xl.12056	NM_001088662	BRCA1-associated RING domain protein (bard1), mRNA.	137	135.031	0.985628	492034	398242	XB-FEAT-492034	ENSXETT00000031175	BRCA1-associated RING domain protein 1 (BARD-1)(EC 6.3.2.-) [Source:UniProtKB/Swiss-Prot;Acc:Q99728]	scaffold_15	516337	551431	-1	BARD1				ENSG00000138376	BARD1	ENSP00000260947	ortholog_one2one	44	45
ENSXETG00000023986	barhl2	Xl.678	NM_001088552	Bar homeobox protein XBH1 (LOC398182), mRNA.	1	0.799	0.799	482776	398182	XB-FEAT-482776	ENSXETT00000051744	BarH-like 2 homeobox protein [Source:UniProtKB/Swiss-Prot;Acc:Q9NY43]	scaffold_563	226732	230894	1	BARHL2				ENSG00000143032	BARHL2	ENSP00000359474	ortholog_one2one	77	83
ENSXETG00000002498	bat1	Xl.3000	NM_001094376	MGC81606 protein (MGC81606), mRNA.	135	163.795	1.2133	478335	447706	XB-FEAT-478335	ENSXETT00000005318	Spliceosome RNA helicase BAT1 (EC 3.6.1.-)(DEAD box protein UAP56)(56 kDa U2AF65-associated protein)(ATP-dependent RNA helicase p47)(HLA-B-associated transcript-1) [Source:UniProtKB/Swiss-Prot;Acc:Q13838]	scaffold_752	46836	67243	-1	BAT1				ENSG00000198563	BAT1	ENSP00000412582	ortholog_one2one	78	80
ENSXETG00000002501	bat2	Xl.16292	NM_001087247	HLA-B associated transcript 2 (bat2), mRNA.	397	337.977	0.851327	482975	380408	XB-FEAT-482975	ENSXETT00000005326	HLA-B associated transcript-2 [Source:RefSeq peptide;Acc:NP_542417]	scaffold_752	130764	179296	-1	BAT2				ENSG00000204469	BAT2	ENSP00000365201	ortholog_one2one	43	46
ENSXETG00000010448	bat2l2	Xl.6790	NM_001089057	hypothetical protein LOC398535 (LOC398535), mRNA.	565	540.923	0.957386	984670	398535	XB-FEAT-984670	ENSXETT00000022932		scaffold_85	1656354	1691487	1					ENSG00000117523	BAT2D1	ENSP00000375928	ortholog_one2many	39	60
ENSXETG00000010448	bat2l2	Xl.6790	NM_001089057	hypothetical protein LOC398535 (LOC398535), mRNA.	565	540.923	0.957386	984670	398535	XB-FEAT-984670	ENSXETT00000022927		scaffold_85	1656354	1691487	1					ENSG00000117523	BAT2D1	ENSP00000375928	ortholog_one2many	39	60
ENSXETG00000010448	bat2l2	Xl.6790	NM_001089057	hypothetical protein LOC398535 (LOC398535), mRNA.	565	540.923	0.957386	984670	398535	XB-FEAT-984670	ENSXETT00000022930		scaffold_85	1656354	1691487	1					ENSG00000117523	BAT2D1	ENSP00000375928	ortholog_one2many	39	60
ENSXETG00000010448	bat2l2	Xl.6790	NM_001089057	hypothetical protein LOC398535 (LOC398535), mRNA.	565	540.923	0.957386	984670	398535	XB-FEAT-984670	ENSXETT00000022933		scaffold_85	1656354	1691487	1					ENSG00000117523	BAT2D1	ENSP00000375928	ortholog_one2many	39	60
ENSXETG00000002500	bat3	Xl.3743	NM_001089970	hypothetical protein MGC68734 (MGC68734), mRNA.	507	306.816	0.60516	478688	398926	XB-FEAT-478688	ENSXETT00000005323	Large proline-rich protein BAT3 (HLA-B-associated transcript 3)(Protein G3) [Source:UniProtKB/Swiss-Prot;Acc:P46379]	scaffold_752	108189	128102	1	BAT3				ENSG00000204463	BAT3	ENSP00000384494	ortholog_one2one	52	53
ENSXETG00000002500	bat3	Xl.3743	NM_001089970	hypothetical protein MGC68734 (MGC68734), mRNA.	507	306.816	0.60516	478688	398926	XB-FEAT-478688	ENSXETT00000005320	Large proline-rich protein BAT3 (HLA-B-associated transcript 3)(Protein G3) [Source:UniProtKB/Swiss-Prot;Acc:P46379]	scaffold_752	108189	128102	1	BAT3				ENSG00000204463	BAT3	ENSP00000384494	ortholog_one2one	52	53
ENSXETG00000002509	bat4	Xl.25274	NM_001097131	hypothetical protein LOC100036843 (LOC100036843), mRNA.	219	242.097	1.10547	481265	100036843	XB-FEAT-481265	ENSXETT00000005348	Protein BAT4 (HLA-B-associated transcript 4)(G5 protein)(G patch domain-containing protein 10)(Ankyrin repeat domain-containing protein 59) [Source:UniProtKB/Swiss-Prot;Acc:O95872]	scaffold_752	438181	439621	-1	BAT4				ENSG00000204438	BAT4	ENSP00000365060	ortholog_one2one	37	35
ENSXETG00000024070	bat5	Xl.48261	NM_001093525	HLA-B associated transcript 5 (bat5-b), mRNA.	65	151.011	2.32325	480043	446829	XB-FEAT-480043	ENSXETT00000051929	HLA-B associated transcript 5. [Source:UniProtKB/TrEMBL;Acc:Q6DIG9]	scaffold_488	237749	260413	1	bat5	Str.23700	bat5	BC075571	ENSG00000183260	C20orf135	ENSP00000358932	ortholog_one2many	52	43
ENSXETG00000024070	bat5	Xl.48261	NM_001093525	HLA-B associated transcript 5 (bat5-b), mRNA.	65	151.011	2.32325	480043	446829	XB-FEAT-480043	ENSXETT00000051929	HLA-B associated transcript 5. [Source:UniProtKB/TrEMBL;Acc:Q6DIG9]	scaffold_488	237749	260413	1	bat5	Str.23700	bat5	BC075571	ENSG00000204427	BAT5	ENSP00000365002	ortholog_one2many	66	70
ENSXETG00000023523	bax	Xl.743	NM_001085635	BCL2-associated X protein (bax-A), mRNA.	360	421.872	1.17187	486066	373637	XB-FEAT-486066	ENSXETT00000050759	Hypothetical protein MGC76049. [Source:UniProtKB/TrEMBL;Acc:Q6P4Y4]	scaffold_921	177071	191985	-1	bax		bax	BC063201	ENSG00000087088	BAX	ENSP00000293288	ortholog_one2one	44	43
ENSXETG00000010334	baz1b	Xl.16009	NM_001142787	Williams syndrome transcription factor (wstf), mRNA.	530	429.063	0.809553	853543	443594	XB-FEAT-853543	ENSXETT00000022742	Tyrosine-protein kinase BAZ1B (EC 2.7.10.2)(Bromodomain adjacent to zinc finger domain protein 1B)(Williams-Beuren syndrome chromosomal region 9 protein)(Williams syndrome transcription factor)(hWALP2) [Source:UniProtKB/Swiss-Prot;Acc:Q9UIG0]	scaffold_64	239317	271230	1	BAZ1B				ENSG00000009954	BAZ1B	ENSP00000385442	ortholog_one2one	50	69
ENSXETG00000010334	baz1b	Xl.16009	NM_001142787	Williams syndrome transcription factor (wstf), mRNA.	530	429.063	0.809553	853543	443594	XB-FEAT-853543	ENSXETT00000022743	Tyrosine-protein kinase BAZ1B (EC 2.7.10.2)(Bromodomain adjacent to zinc finger domain protein 1B)(Williams-Beuren syndrome chromosomal region 9 protein)(Williams syndrome transcription factor)(hWALP2) [Source:UniProtKB/Swiss-Prot;Acc:Q9UIG0]	scaffold_64	239317	271230	1	BAZ1B				ENSG00000009954	BAZ1B	ENSP00000385442	ortholog_one2one	50	69
ENSXETG00000021782	baz2a	Xl.5323	NM_001089298	chromatin remodelling factor BAZ2A-like (LOC398712), mRNA.	433	349.962	0.808226	965899	398712	XB-FEAT-965899	ENSXETT00000047091		scaffold_101	1064049	1093193	1	bax2a	Str.1531	bax2a		ENSG00000076108	BAZ2A	ENSP00000368754	ortholog_one2one	45	51
NA	bbs10	Xl.19277	NM_001095766	hypothetical protein MGC84945 (MGC84945), mRNA.	27	39.151	1.45004	969107	734282	NA	NA	NA	NA	NA	NA	NA	NA	NA	NA	NA	NA	NA	NA	NA	NA	NA
ENSXETG00000001588	bbs12	Xl.15612	NM_001099878	hypothetical protein LOC100101288 (bbs12), mRNA.	14	6.392	0.456571	5962522	100101288	XB-FEAT-5962522	ENSXETT00000003351	Bardet-Biedl syndrome 12 protein [Source:UniProtKB/Swiss-Prot;Acc:Q6ZW61]	scaffold_704	346736	348793	-1	BBS12				ENSG00000181004	BBS12	ENSP00000319062	ortholog_one2one	36	37
ENSXETG00000018935	bbs5	Xl.83414	NM_001094313	Bardet-Biedl syndrome 5 (bbs5), mRNA.	39	23.97	0.614615	965963	447606	XB-FEAT-965963	ENSXETT00000041080	Bardet-Biedl syndrome 5 protein [Source:UniProtKB/Swiss-Prot;Acc:Q8N3I7]	scaffold_105	2709734	2717669	-1	BBS5				ENSG00000163093	BBS5	ENSP00000403109	ortholog_one2one	51	86
ENSXETG00000018935	bbs5	Xl.83414	NM_001094313	Bardet-Biedl syndrome 5 (bbs5), mRNA.	39	23.97	0.614615	965963	447606	XB-FEAT-965963	ENSXETT00000041080	Bardet-Biedl syndrome 5 protein [Source:UniProtKB/Swiss-Prot;Acc:Q8N3I7]	scaffold_105	2709734	2717669	-1	BBS5				ENSG00000163093	BBS5	ENSP00000403109	ortholog_one2one	51	86
ENSXETG00000018935	bbs5	Xl.83414	NM_001094313	Bardet-Biedl syndrome 5 (bbs5), mRNA.	39	23.97	0.614615	965963	447606	XB-FEAT-965963	ENSXETT00000041080	Bardet-Biedl syndrome 5 protein [Source:UniProtKB/Swiss-Prot;Acc:Q8N3I7]	scaffold_105	2709734	2717669	-1	BBS5				ENSG00000163093	BBS5	ENSP00000403109	ortholog_one2one	51	86
ENSXETG00000018935	bbs5	Xl.83414	NM_001094313	Bardet-Biedl syndrome 5 (bbs5), mRNA.	39	23.97	0.614615	965963	447606	XB-FEAT-965963	ENSXETT00000041080	Bardet-Biedl syndrome 5 protein [Source:UniProtKB/Swiss-Prot;Acc:Q8N3I7]	scaffold_105	2709734	2717669	-1	BBS5				ENSG00000163093	BBS5	ENSP00000403109	ortholog_one2one	51	86
ENSXETG00000018935	bbs5	Xl.83414	NM_001094313	Bardet-Biedl syndrome 5 (bbs5), mRNA.	39	23.97	0.614615	965963	447606	XB-FEAT-965963	ENSXETT00000041080	Bardet-Biedl syndrome 5 protein [Source:UniProtKB/Swiss-Prot;Acc:Q8N3I7]	scaffold_105	2709734	2717669	-1	BBS5				ENSG00000163093	BBS5	ENSP00000403109	ortholog_one2one	51	86
ENSXETG00000021125	bbs9	Xl.48718	NM_001093943	MGC84402 protein (MGC84402), mRNA.	1	9.588	9.588	954595	447236	XB-FEAT-954595	ENSXETT00000045671	Protein PTHB1 (Parathyroid hormone-responsive B1 gene protein)(Bardet-Biedl syndrome 9 protein) [Source:UniProtKB/Swiss-Prot;Acc:Q3SYG4]	scaffold_254	412433	571550	1	BBS9				ENSG00000122507	BBS9	ENSP00000405151	ortholog_one2one	65	69
ENSXETG00000019324	bcam	Xl.33365	NM_001092424	MGC81012 protein (MGC81012), mRNA.	16	4.794	0.299625	921466	444320	XB-FEAT-921466	ENSXETT00000041861	Lutheran blood group glycoprotein Precursor (B-CAM cell surface glycoprotein)(Auberger B antigen)(F8/G253 antigen)(CD239 antigen) [Source:UniProtKB/Swiss-Prot;Acc:P50895]	scaffold_701	139621	172940	-1	BCAM				ENSG00000187244	BCAM	ENSP00000270233	ortholog_one2one	32	33
ENSXETG00000025669	bcap29	Xl.11041	NM_001093099	B-cell receptor-associated protein 29 (bcap29), mRNA.	45	34.357	0.763489	950367	446403	XB-FEAT-950367	ENSXETT00000054569	B-cell receptor-associated protein 29 (BCR-associated protein Bap29) [Source:UniProtKB/Swiss-Prot;Acc:Q9UHQ4]	scaffold_45	3352249	3360620	1	BCAP29				ENSG00000075790	BCAP29	ENSP00000400718	ortholog_one2one	32	52
ENSXETG00000024749	bcap31	Xl.54527	NM_001093027	B-cell receptor-associated protein 31 (bcap31), mRNA.	280	315.605	1.12716	479511	446331	XB-FEAT-479511	ENSXETT00000043002	Hypothetical protein MGC75863. [Source:UniProtKB/TrEMBL;Acc:Q6P890]	scaffold_154	1277037	1290656	-1	Q6P890_XENTR	Str.3120		BC061339	ENSG00000185825	BCAP31	ENSP00000392330	ortholog_one2one	56	72
ENSXETG00000004699	bcar1	Xl.22265	NM_001089651	hypothetical protein MGC68466 (MGC68466), mRNA.	33	7.99	0.242121	955188	398756	XB-FEAT-955188	ENSXETT00000010204	Breast cancer anti-estrogen resistance protein 1 (CRK-associated substrate)(p130cas)(Cas scaffolding protein family member 1) [Source:UniProtKB/Swiss-Prot;Acc:P56945]	scaffold_283	184293	204835	-1	BCAR1				ENSG00000050820	BCAR1	ENSP00000391669	ortholog_one2one	41	54
ENSXETG00000008226	bcar3	Xl.32813	NM_001091730	hypothetical protein MGC81454 (MGC81454), mRNA.	78	54.332	0.696564	6076061	432292	XB-FEAT-6076061	ENSXETT00000018036		scaffold_70	2312032	2383926	1	bcar3		bcar3		ENSG00000137936	BCAR3	ENSP00000260502	ortholog_one2one	63	64
ENSXETG00000020352	bcas2	Xl.25686	NM_001095483	hypothetical LOC496329 (LOC496329), mRNA.	950	914.855	0.963005	959513	496329	XB-FEAT-959513	ENSXETT00000043895	BCAS2 protein homolog. [Source:UniProtKB/Swiss-Prot;Acc:Q6PBE2]	scaffold_959	232060	235727	1	bcas2		bcas2	BC059752	ENSG00000116752	BCAS2	ENSP00000358554	ortholog_one2one	76	77
NA	bcat1	Xl.14452	NM_001094525	hypothetical LOC494683 (LOC494683), mRNA.	25	14.382	0.57528	5826084	494683	NA	NA	NA	NA	NA	NA	NA	NA	NA	NA	NA	NA	NA	NA	NA	NA	NA
ENSXETG00000025501	bcat2	Xl.84029	NM_001112883	hypothetical protein LOC100127322 (LOC100127322), mRNA.	55	66.317	1.20576	1002607	100127322	XB-FEAT-1002607	ENSXETT00000009918	Branched chain aminotransferase 1, cytosolic. [Source:UniProtKB/TrEMBL;Acc:Q6DIN6]	scaffold_123	246023	264150	-1	Q6DIN6_XENTR	Str.8529		BC075501	ENSG00000105552	BCAT2	ENSP00000322991	ortholog_one2one	58	57
ENSXETG00000025198	bccip	Xl.78605	NM_001092448	MGC82792 protein (MGC82792), mRNA.	56	41.548	0.741929	492139	444344	XB-FEAT-492139	ENSXETT00000053943	MGC89311 protein. [Source:UniProtKB/TrEMBL;Acc:Q6GL92]	scaffold_32	4018408	4027334	-1	bccip	Str.157	bccip	BC075480	ENSG00000107949	BCCIP	ENSP00000357748	ortholog_one2one	51	65
ENSXETG00000020395	bcdin3d	Xl.19278	NM_001086431	hypothetical protein MGC69172 (MGC69172), mRNA.	64	81.498	1.27341	5859379	379590	XB-FEAT-5859379	ENSXETT00000044002	Probable methyltransferase BCDIN3D (EC 2.1.1.-)(BCDIN3 domain-containing protein) [Source:UniProtKB/Swiss-Prot;Acc:Q7Z5W3]	scaffold_167	517548	519807	-1	BCDIN3D				ENSG00000186666	BCDIN3D	ENSP00000335201	ortholog_one2one	50	56
ENSXETG00000011773	bckdhb	Xl.13025	NM_001114838	hypothetical protein LOC100137712 (LOC100137712), mRNA.	57	51.136	0.897123	953784	100137712	XB-FEAT-953784	ENSXETT00000025757	2-oxoisovalerate dehydrogenase subunit beta, mitochondrial Precursor (EC 1.2.4.4)(Branched-chain alpha-keto acid dehydrogenase E1 component beta chain)(BCKDH E1-beta) [Source:UniProtKB/Swiss-Prot;Acc:P21953]	scaffold_193	1725796	1805401	1	BCKDHB	Str.7016			ENSG00000083123	BCKDHB	ENSP00000318351	ortholog_one2one	79	81
ENSXETG00000028002	bckdk	Xl.32994	NM_001091543	hypothetical protein MGC78818 (MGC78818), mRNA.	294	362.746	1.23383	994836	432076	XB-FEAT-994836	ENSXETT00000051319	[3-methyl-2-oxobutanoate dehydrogenase [lipoamide]] kinase, mitochondrial Precursor (EC 2.7.11.4)(Branched-chain alpha-ketoacid dehydrogenase kinase)(BCKD-kinase)(BCKDHKIN) [Source:UniProtKB/Swiss-Prot;Acc:O14874]	scaffold_661	257961	262698	-1	BCKDK				ENSG00000103507	BCKDK	ENSP00000378405	ortholog_one2one	74	74
NA	bcl-2	Xl.85303	NM_001146093	apoptosis regulator Bcl-2 protein (bcl-2), mRNA.	4	0.799	0.19975	943007	100271914	NA	NA	NA	NA	NA	NA	NA	NA	NA	NA	NA	NA	NA	NA	NA	NA	NA
NA	bcl-XL	Xl.48468	NM_001088678	bcl-XL protein (bcl-XL), mRNA.	18	16.779	0.932167	481316	398251	NA	NA	NA	NA	NA	NA	NA	NA	NA	NA	NA	NA	NA	NA	NA	NA	NA
ENSXETG00000002206	bcl11a	Xl.33126	NM_001089877	hypothetical protein MGC68575 (MGC68575), mRNA.	11	18.377	1.67064	486640	398877	XB-FEAT-486640	ENSXETT00000004688	B-cell lymphoma/leukemia 11A (B-cell CLL/lymphoma 11A)(COUP-TF-interacting protein 1)(Ecotropic viral integration site 9 protein homolog)(EVI-9) [Source:UniProtKB/Swiss-Prot;Acc:Q9H165]	scaffold_495	36953	127744	-1	BCL11A				ENSG00000119866	BCL11A	ENSP00000338774	ortholog_one2one	76	88
NA	bcl2l11	Xl.68136	NM_001096277	hypothetical protein MGC131173 (MGC131173), mRNA.	8	7.99	0.99875	990116	734810	NA	NA	NA	NA	NA	NA	NA	NA	NA	NA	NA	NA	NA	NA	NA	NA	NA
ENSXETG00000014599	bcl2l2	Xl.51756	NM_001092260	MGC80617 protein (MGC80617), mRNA.	40	55.93	1.39825	992426	444156	XB-FEAT-992426	ENSXETT00000031937	Bcl2-like 2. [Source:UniProtKB/TrEMBL;Acc:Q5XGJ4]	scaffold_439	169917	184335	-1	bcl2l2		bcl2l2	BC084445	ENSG00000129473	BCL2L2	ENSP00000250405	ortholog_one2one	65	56
ENSXETG00000014599	bcl2l2	Xl.51756	NM_001092260	MGC80617 protein (MGC80617), mRNA.	40	55.93	1.39825	992426	444156	XB-FEAT-992426	ENSXETT00000031936	Bcl2-like 2. [Source:UniProtKB/TrEMBL;Acc:Q5XGJ4]	scaffold_439	169917	184335	-1	bcl2l2	Str.27544	bcl2l2		ENSG00000129473	BCL2L2	ENSP00000250405	ortholog_one2one	65	56
ENSXETG00000019779	bcl6	Xl.49124	NM_001095069	hypothetical LOC495412 (LOC495412), mRNA.	8	13.583	1.69788	984478	495412	XB-FEAT-984478	ENSXETT00000042809	B-cell lymphoma 6 protein (BCL-6)(Zinc finger protein 51)(LAZ-3 protein)(BCL-5)(Zinc finger and BTB domain-containing protein 27) [Source:UniProtKB/Swiss-Prot;Acc:P41182]	scaffold_81	2181338	2186923	1	BCL6	Str.51275			ENSG00000113916	BCL6	ENSP00000384371	ortholog_one2one	68	68
ENSXETG00000016298	bcl9	Xl.20171	NM_001091421	B-cell lymphoma 9 (bcl9), mRNA.	1206	1365.49	1.13225	480845	431941	XB-FEAT-480845	ENSXETT00000035574		scaffold_622	441203	455410	1						NA			NA	NA
ENSXETG00000002709	bco2	Xl.48200	NM_001093565	beta-carotene dioxygenase 2 (bcdo2), mRNA.	38	28.764	0.756947	5747658	446869	XB-FEAT-5747658	ENSXETT00000005843	Beta-carotene dioxygenase 2. [Source:UniProtKB/TrEMBL;Acc:Q6DIN7]	scaffold_1089	14133	45518	-1	bcdo2	Str.24510	bcdo2	BC075500	ENSG00000197580	BCO2	ENSP00000350314	ortholog_one2many	55	57
ENSXETG00000002709	bco2	Xl.48200	NM_001093565	beta-carotene dioxygenase 2 (bcdo2), mRNA.	38	28.764	0.756947	5747658	446869	XB-FEAT-5747658	ENSXETT00000005841	Beta-carotene dioxygenase 2. [Source:UniProtKB/TrEMBL;Acc:Q6DIN7]	scaffold_1089	14133	45518	-1	bcdo2				ENSG00000197580	BCO2	ENSP00000350314	ortholog_one2many	55	57
ENSXETG00000013844	bcs1l	Xl.31341	NM_001087205	BCS1-like (yeast) (bcs1l), nuclear gene encoding mitochondrial protein, mRNA.	45	107.865	2.397	1015026	380366	XB-FEAT-1015026	ENSXETT00000030287		scaffold_77	1573881	1578809	1	bcs1l	Str.11802	bcs1l		ENSG00000074582	BCS1L	ENSP00000375958	ortholog_one2one	77	77
ENSXETG00000021320	bdh2	Xl.50156	NM_001096317	hypothetical protein MGC131325 (MGC131325), mRNA.	1	9.588	9.588	985754	734851	XB-FEAT-985754	ENSXETT00000046114	3-hydroxybutyrate dehydrogenase type 2 (EC 1.1.1.30)(R-beta-hydroxybutyrate dehydrogenase)(Dehydrogenase/reductase SDR family member 6)(Oxidoreductase UCPA) [Source:UniProtKB/Swiss-Prot;Acc:Q9BUT1]	scaffold_111	1189722	1212193	1	BDH2				ENSG00000164039	BDH2	ENSP00000296424	ortholog_one2one	69	77
ENSXETG00000012613	becn1	Xl.24125	NM_001092282	beclin 1 (becn1), mRNA.	160	153.408	0.9588	999317	444178	XB-FEAT-999317	ENSXETT00000027611	Beclin 1. [Source:UniProtKB/TrEMBL;Acc:Q4A1L3]	scaffold_29	2035253	2208504	-1	Q4A1L3_XENTR	Str.27054		AM051356	ENSG00000126581	BECN1	ENSP00000355231	ortholog_one2one	88	89
ENSXETG00000008687	bend5	Xl.12263	NM_001096319	hypothetical protein MGC131330 (MGC131330), mRNA.	66	76.704	1.16218	940885	734853	XB-FEAT-940885	ENSXETT00000019007	BEN domain-containing protein 5 [Source:UniProtKB/Swiss-Prot;Acc:Q7L4P6]	scaffold_1	3978661	3995425	-1	BEND5				ENSG00000162373	BEND5	ENSP00000360899	ortholog_one2one	73	74
ENSXETG00000025368	best2	Xl.6734	NM_001086848	similar to vitelliform macular dystrophy 2-like protein 1 (MGC53680), mRNA.	504	590.461	1.17155	991641	380009	XB-FEAT-991641	ENSXETT00000029793	Vitelliform macular dystrophy 2-like 2. [Source:UniProtKB/TrEMBL;Acc:Q6P851]	scaffold_377	181286	184981	-1	BC061379.1	Str.1118	TEgg038h02.1	BC061379	ENSG00000039987	BEST2	ENSP00000042931	ortholog_one2one	49	54
ENSXETG00000025368	best2	Xl.6734	NM_001086848	similar to vitelliform macular dystrophy 2-like protein 1 (MGC53680), mRNA.	504	590.461	1.17155	991641	380009	XB-FEAT-991641	ENSXETT00000029793	Vitelliform macular dystrophy 2-like 2. [Source:UniProtKB/TrEMBL;Acc:Q6P851]	scaffold_377	181286	184981	-1	BC061379.1	Str.1118	BC061379.1	BC061379	ENSG00000039987	BEST2	ENSP00000042931	ortholog_one2one	49	54
ENSXETG00000027380	bet1	Xl.17630	NM_001091677	hypothetical protein MGC84493 (MGC84493), mRNA.	19	26.367	1.38774	977125	432225	XB-FEAT-977125	ENSXETT00000057139		scaffold_104	2716059	2720826	-1	bet1	Str.15246	bet1		ENSG00000105829	BET1	ENSP00000401260	ortholog_one2one	56	66
ENSXETG00000008825	bet1l	Xl.54287	NM_001093167	blocked early in transport 1 homolog (S. cerevisiae) like (bet1l), mRNA.	62	45.543	0.734565	973697	446471	XB-FEAT-973697	ENSXETT00000019395		scaffold_306	1073681	1076782	1					ENSG00000177951	BET1L	ENSP00000386558	ortholog_one2many	25	34
ENSXETG00000008825	bet1l	Xl.54287	NM_001093167	blocked early in transport 1 homolog (S. cerevisiae) like (bet1l), mRNA.	62	45.543	0.734565	973697	446471	XB-FEAT-973697	ENSXETT00000019395		scaffold_306	1073681	1076782	1					ENSG00000236438	FAM157C	ENSP00000396627	ortholog_one2many	7	25
ENSXETG00000016613	bfar	Xl.2931	NM_001094878	hypothetical LOC495189 (LOC495189), mRNA.	36	55.131	1.53142	979523	495189	XB-FEAT-979523	ENSXETT00000036232	Bifunctional apoptosis regulator (RING finger protein 47) [Source:UniProtKB/Swiss-Prot;Acc:Q9NZS9]	scaffold_706	8099	24846	-1	BFAR	Str.24829			ENSG00000103429	BFAR	ENSP00000261658	ortholog_one2one	75	75
ENSXETG00000000523	bhmt	Xl.21139	NM_001094947	betaine--homocysteine S-methyltransferase 1 (bhmt), mRNA.	60	71.91	1.1985	1008381	495275	XB-FEAT-1008381	ENSXETT00000001133	Hypothetical protein (Fragment). [Source:UniProtKB/TrEMBL;Acc:Q5FWR7]	scaffold_579	360768	367341	-1	bhmt	Str.8632	bhmt	BC089235	ENSG00000132840	BHMT2	ENSP00000255192	ortholog_one2many	72	65
ENSXETG00000000523	bhmt	Xl.21139	NM_001094947	betaine--homocysteine S-methyltransferase 1 (bhmt), mRNA.	60	71.91	1.1985	1008381	495275	XB-FEAT-1008381	ENSXETT00000001133	Hypothetical protein (Fragment). [Source:UniProtKB/TrEMBL;Acc:Q5FWR7]	scaffold_579	360768	367341	-1	bhmt	Str.8632	bhmt	BC087774	ENSG00000132840	BHMT2	ENSP00000255192	ortholog_one2many	72	65
ENSXETG00000000523	bhmt	Xl.21139	NM_001094947	betaine--homocysteine S-methyltransferase 1 (bhmt), mRNA.	60	71.91	1.1985	1008381	495275	XB-FEAT-1008381	ENSXETT00000001133	Hypothetical protein (Fragment). [Source:UniProtKB/TrEMBL;Acc:Q5FWR7]	scaffold_579	360768	367341	-1	bhmt	Str.8632	bhmt	BC089235	ENSG00000145692	BHMT	ENSP00000274353	ortholog_one2many	82	83
ENSXETG00000000523	bhmt	Xl.21139	NM_001094947	betaine--homocysteine S-methyltransferase 1 (bhmt), mRNA.	60	71.91	1.1985	1008381	495275	XB-FEAT-1008381	ENSXETT00000001133	Hypothetical protein (Fragment). [Source:UniProtKB/TrEMBL;Acc:Q5FWR7]	scaffold_579	360768	367341	-1	bhmt	Str.8632	bhmt	BC087774	ENSG00000145692	BHMT	ENSP00000274353	ortholog_one2many	82	83
ENSXETG00000005117	bicc1	Xl.49139	NM_001095090	hypothetical LOC495436 (LOC495436), mRNA.	55	34.357	0.624673	488511	495436	XB-FEAT-488511	ENSXETT00000011134	Protein bicaudal C homolog 1 (Bic-C) [Source:UniProtKB/Swiss-Prot;Acc:Q9H694]	scaffold_263	405346	470501	1	BICC1				ENSG00000122870	BICC1	ENSP00000362993	ortholog_one2one	60	82
ENSXETG00000026934	bid	Xl.30742	NM_001095594	BH3 interacting domain death agonist (bid), mRNA.	13	4.794	0.368769	956015	724076	XB-FEAT-956015	ENSXETT00000056482	BH3 interacting domain death agonist (BID). [Source:UniProtKB/Swiss-Prot;Acc:P55957] [from human gene ENSG00000015475]	scaffold_341	33827	63090	1					ENSG00000015475	BID	ENSP00000318822	ortholog_one2many	19	29
NA	biklf-A	Xl.70709	NM_001086359	blood island enriched kruppel like factor (biklf-A), mRNA.	660	848.538	1.28566	1015048	379518	NA	NA	NA	NA	NA	NA	NA	NA	NA	NA	NA	NA	NA	NA	NA	NA	NA
ENSXETG00000000473	bin1	Xl.6125	NM_001087322	bridging integrator 1 (bin1), mRNA.	115	104.669	0.910165	979734	380484	XB-FEAT-979734	ENSXETT00000000745	Myc box-dependent-interacting protein 1 (Bridging integrator 1)(Amphiphysin-like protein)(Amphiphysin II)(Box-dependent myc-interacting protein 1) [Source:UniProtKB/Swiss-Prot;Acc:O00499]	scaffold_893	181190	209197	-1	BIN1				ENSG00000136717	BIN1	ENSP00000316779	ortholog_one2one	46	57
ENSXETG00000000473	bin1	Xl.6125	NM_001087322	bridging integrator 1 (bin1), mRNA.	115	104.669	0.910165	979734	380484	XB-FEAT-979734	ENSXETT00000001006	Myc box-dependent-interacting protein 1 (Bridging integrator 1)(Amphiphysin-like protein)(Amphiphysin II)(Box-dependent myc-interacting protein 1) [Source:UniProtKB/Swiss-Prot;Acc:O00499]	scaffold_893	181190	209197	-1	BIN1				ENSG00000136717	BIN1	ENSP00000316779	ortholog_one2one	46	57
ENSXETG00000010518	bin3	Xl.49879	NM_001095301	hypothetical LOC496034 (LOC496034), mRNA.	36	30.362	0.843389	999566	496034	XB-FEAT-999566	ENSXETT00000023063	Bin3-prov protein. [Source:UniProtKB/TrEMBL;Acc:Q569N9]	scaffold_34	1337354	1349908	-1	bin3				ENSG00000147439	BIN3	ENSP00000382859	ortholog_one2one	77	77
ENSXETG00000022183	birc2	Xl.14508	NM_001093264	baculoviral IAP repeat-containing 2 (birc2), mRNA.	178	119.051	0.668826	966170	446568	XB-FEAT-966170	ENSXETT00000048002	Baculoviral IAP repeat-containing 2. [Source:UniProtKB/TrEMBL;Acc:Q6GLD7]	scaffold_119	181933	190726	1	birc3	Str.8459	birc3	BC074562	ENSG00000023445	BIRC3	ENSP00000263464	ortholog_many2many	55	55
ENSXETG00000022183	birc2	Xl.14508	NM_001093264	baculoviral IAP repeat-containing 2 (birc2), mRNA.	178	119.051	0.668826	966170	446568	XB-FEAT-966170	ENSXETT00000048002	Baculoviral IAP repeat-containing 2. [Source:UniProtKB/TrEMBL;Acc:Q6GLD7]	scaffold_119	181933	190726	1	birc3	Str.8459	birc3	BC074562	ENSG00000110330	BIRC2	ENSP00000227758	ortholog_many2many	56	58
ENSXETG00000004294	birc5.1	Xl.5519	NM_001088881	survivin (LOC398418), mRNA.	31	13.583	0.438161	5850942	398418	XB-FEAT-5850942	ENSXETT00000009347		scaffold_161	813088	816526	1	TEgg052f17.1	Str.21470	TEgg052f17.1			NA			NA	NA
ENSXETG00000004294	birc5.1	Xl.5519	NM_001088881	survivin (LOC398418), mRNA.	31	13.583	0.438161	5850942	398418	XB-FEAT-5850942	ENSXETT00000009347		scaffold_161	813088	816526	1	TEgg052f17.1	Str.21470	TEgg052f17.1			NA			NA	NA
ENSXETG00000004294	birc5.1	Xl.5519	NM_001088881	survivin (LOC398418), mRNA.	31	13.583	0.438161	5850942	398418	XB-FEAT-5850942	ENSXETT00000009347		scaffold_161	813088	816526	1	TEgg052f17.1	Str.21470	TEgg052f17.1			NA			NA	NA
ENSXETG00000004294	birc5.1	Xl.5519	NM_001088881	survivin (LOC398418), mRNA.	31	13.583	0.438161	5850942	398418	XB-FEAT-5850942	ENSXETT00000009347		scaffold_161	813088	816526	1	TEgg052f17.1	Str.21470	TEgg052f17.1			NA			NA	NA
ENSXETG00000004294	birc5.1	Xl.5519	NM_001088881	survivin (LOC398418), mRNA.	31	13.583	0.438161	5850942	398418	XB-FEAT-5850942	ENSXETT00000009347		scaffold_161	813088	816526	1	TEgg052f17.1	Str.21470	TEgg052f17.1			NA			NA	NA
ENSXETG00000009983	birc5.2	Xl.13167	NM_001088943	SIX (LOC398454), mRNA.	126	194.157	1.54093	966740	398454	XB-FEAT-966740	ENSXETT00000021977		scaffold_176	1960831	1964982	1	birc5		birc5		ENSG00000089685	BIRC5	ENSP00000301633	ortholog_one2one	47	49
ENSXETG00000013316	birc7	Xl.77585	NM_001088821	IAP-like protein (xlx), mRNA.	4	11.985	2.99625	5914028	398387	XB-FEAT-5914028	ENSXETT00000029187	Baculoviral IAP repeat-containing protein 7 (Kidney inhibitor of apoptosis protein)(KIAP)(Melanoma inhibitor of apoptosis protein)(ML-IAP)(Livin)(RING finger protein 50) [Source:UniProtKB/Swiss-Prot;Acc:Q96CA5]	scaffold_1469	25864	29368	-1	BIRC7				ENSG00000101197	BIRC7	ENSP00000217169	ortholog_one2one	36	29
NA	bivm	Xl.4066	NM_001087656	basic, immunoglobulin-like variable motif-containing protein (bivm), mRNA.	44	45.543	1.03507	976554	394396	NA	NA	NA	NA	NA	NA	NA	NA	NA	NA	NA	NA	NA	NA	NA	NA	NA
ENSXETG00000026217	bix1.1	Xl.298	NM_001088363	homeobox protein BIX1 (bix1), mRNA.	78	382.721	4.90668	482520	398076	XB-FEAT-482520	ENSXETT00000055386	Bix. [Source:UniProtKB/TrEMBL;Acc:Q4JF50]	scaffold_2332	2020	4091	1	AY157639.2	Str.112		AC151467	ENSG00000185155	MIXL1	ENSP00000355775	ortholog_one2many	24	14
ENSXETG00000026217	bix1.1	Xl.298	NM_001088363	homeobox protein BIX1 (bix1), mRNA.	78	382.721	4.90668	482520	398076	XB-FEAT-482520	ENSXETT00000055386	Bix. [Source:UniProtKB/TrEMBL;Acc:Q4JF50]	scaffold_2332	2020	4091	1	AY157639.2	Str.112		AY157639	ENSG00000185155	MIXL1	ENSP00000355775	ortholog_one2many	24	14
ENSXETG00000027670	bix1.2	Xl.298	NM_001088363	homeobox protein BIX1 (bix1), mRNA.	78	382.721	4.90668	855732	398076	XB-FEAT-855732	ENSXETT00000057608	Mix-like homeobox protein 1 [Source:RefSeq_peptide;Acc:NP_114150] [from human gene ENSG00000185155]	scaffold_719	194135	228354	1					ENSG00000185155	MIXL1	ENSP00000355775	ortholog_one2many	22	13
ENSXETG00000027670	bix1.2	Xl.298	NM_001088363	homeobox protein BIX1 (bix1), mRNA.	78	382.721	4.90668	855732	398076	XB-FEAT-855732	ENSXETT00000057607	Mix-like homeobox protein 1 [Source:RefSeq_peptide;Acc:NP_114150] [from human gene ENSG00000185155]	scaffold_719	194135	228354	1					ENSG00000185155	MIXL1	ENSP00000355775	ortholog_one2many	22	13
ENSXETG00000022633	bix1.3	Xl.298	NM_001088363	homeobox protein BIX1 (bix1), mRNA.	78	382.721	4.90668	5997663	398076	XB-FEAT-5997663	ENSXETT00000048974	Mix-like homeobox protein 1 [Source:RefSeq_peptide;Acc:NP_114150] [from human gene ENSG00000185155]	scaffold_719	233946	236730	1					ENSG00000185155	MIXL1	ENSP00000355775	ortholog_one2many	22	14
ENSXETG00000007847	blm	Xl.706	NM_001085626	Bloom syndrome (blm-A), mRNA.	88	46.342	0.526614	982560	373628	XB-FEAT-982560	ENSXETT00000017154		scaffold_40	921475	946368	-1	TEgg056k20.1	Str.4549	TEgg056k20.1		ENSG00000197299	BLM	ENSP00000347232	ortholog_one2one	49	51
ENSXETG00000021342	blmh	Xl.52834	NM_001095831	hypothetical protein MGC85088 (MGC85088), mRNA.	258	296.429	1.14895	997245	734349	XB-FEAT-997245	ENSXETT00000046160	Bleomycin hydrolase (BLM hydrolase)(BMH)(BH)(EC 3.4.22.40) [Source:UniProtKB/Swiss-Prot;Acc:Q13867]	scaffold_1173	110597	140057	1	BLMH				ENSG00000108578	BLMH	ENSP00000261714	ortholog_one2one	49	56
ENSXETG00000012184	blnk	Xl.20023	NM_001088795	adaptor protein BLNK (LOC398328), mRNA.	119	221.323	1.85986	946365	398328	XB-FEAT-946365	ENSXETT00000026586	B-cell linker protein (Cytoplasmic adapter protein)(B-cell adapter containing a SH2 domain protein)(B-cell adapter containing a Src homology 2 domain protein)(Src homology 2 domain-containing leukocyte protein of 65 kDa)(SLP-65) [Source:UniProtKB/Swiss-Prot;Acc:Q8WV28]	scaffold_444	824623	882473	-1	BLNK				ENSG00000095585	BLNK	ENSP00000224337	ortholog_one2one	44	38
ENSXETG00000023568	bloc1s2	Xl.14285	NM_001097734	hypothetical protein LOC100036972 (LOC100036972), mRNA.	3	4.794	1.598	967290	100036972	XB-FEAT-967290	ENSXETT00000050858	Bloc1s2-prov protein. [Source:UniProtKB/TrEMBL;Acc:Q66KB9]	scaffold_244	750386	758101	1	bloc1s2		bloc1s2	BC080469	ENSG00000196072	BLOC1S2	ENSP00000351716	ortholog_one2one	77	74
ENSXETG00000015816	blvra	Xl.57389	NM_001114811	hypothetical protein LOC100137674 (LOC100137674), mRNA.	504	305.218	0.605591	1007963	100137674	XB-FEAT-1007963	ENSXETT00000034485	Biliverdin reductase A. [Source:UniProtKB/TrEMBL;Acc:Q6GLB4]	scaffold_536	155021	160242	1	blvra	Str.765	blvra	BC074586	ENSG00000106605	BLVRA	ENSP00000265523	ortholog_one2one	52	53
ENSXETG00000016957	blvrb	Xl.45845	NM_001091986	MGC80107 protein (MGC80107), mRNA.	26	34.357	1.32142	1006836	443881	XB-FEAT-1006836	ENSXETT00000036939	Flavin reductase (EC 1.5.1.30) (FR) (NADPH-dependent diaphorase) (NADPH-flavin reductase) (FLR) (Biliverdin reductase B) (EC 1.3.1.24) (BVR-B) (Biliverdin-IX beta-reductase) (Green heme-binding protein) (GHBP). [Source:UniProtKB/Swiss-Prot;Acc:P30043] [from human gene ENSG00000090013]	scaffold_409	343773	349041	1		Str.3936			ENSG00000090013	BLVRB	ENSP00000263368	ortholog_one2many	63	63
ENSXETG00000002419	blzf1	Xl.8991	NM_001094879	hypothetical LOC495190 (LOC495190), mRNA.	292	183.77	0.629349	944043	495190	XB-FEAT-944043	ENSXETT00000005152	Blzf1-prov protein. [Source:UniProtKB/TrEMBL;Acc:Q66JG4]	scaffold_169	1703480	1710588	1	blzf1	Str.11265	blzf1	BC080924	ENSG00000117475	BLZF1	ENSP00000356782	ortholog_one2one	66	69
ENSXETG00000007387	bmi1	Xl.49729	NM_001094538	hypothetical LOC494698 (bmi1b), mRNA.	30	69.513	2.3171	942187	494698	XB-FEAT-942187	ENSXETT00000016090	Polycomb complex protein BMI-1 (Polycomb group RING finger protein 4)(RING finger protein 51) [Source:UniProtKB/Swiss-Prot;Acc:P35226]	scaffold_47	2644345	2654624	-1	BMI1	Str.8809			ENSG00000168283	BMI1	ENSP00000365851	ortholog_one2one	89	89
ENSXETG00000010536	bmp1	Xl.314	NM_001090275	Xtld protein (bmp1), mRNA.	175	193.358	1.1049	479190	399093	XB-FEAT-479190	ENSXETT00000023108		scaffold_34	1003039	1047055	1	bmp1	Str.31360	bmp1		ENSG00000168487	BMP1	ENSP00000305714	ortholog_one2one	75	80
ENSXETG00000010536	bmp1	Xl.314	NM_001090275	Xtld protein (bmp1), mRNA.	175	193.358	1.1049	479190	399093	XB-FEAT-479190	ENSXETT00000023105		scaffold_34	1003039	1047055	1	bmp1				ENSG00000168487	BMP1	ENSP00000305714	ortholog_one2one	75	80
ENSXETG00000005519	bmp2	Xl.1138	NM_001085884	bone morphogenetic protein 2 A (bmp2-a), mRNA.	59	47.94	0.812542	481828	378780	XB-FEAT-481828	ENSXETT00000012124	Bone morphogenetic protein 2 (BMP-2). [Source:UniProtKB/TrEMBL;Acc:Q90YD7]	scaffold_450	240133	251862	1	bmp2	Str.16734		AC150281	ENSG00000125845	BMP2	ENSP00000368104	ortholog_one2one	73	72
ENSXETG00000005519	bmp2	Xl.1138	NM_001085884	bone morphogenetic protein 2 A (bmp2-a), mRNA.	59	47.94	0.812542	481828	378780	XB-FEAT-481828	ENSXETT00000012124	Bone morphogenetic protein 2 (BMP-2). [Source:UniProtKB/TrEMBL;Acc:Q90YD7]	scaffold_450	240133	251862	1	bmp2	Str.16734		AJ315160	ENSG00000125845	BMP2	ENSP00000368104	ortholog_one2one	73	72
ENSXETG00000008620	bmp4	Xl.4619	NM_001088032	bone morphogenetic protein-4 (LOC397874), mRNA.	407	302.022	0.742069	483057	397874	XB-FEAT-483057	ENSXETT00000018837	Bone morphogenetic protein 4 (BMP4). [Source:UniProtKB/TrEMBL;Acc:Q90YD6]	scaffold_247	834417	860132	-1	bmp4	Str.26831	bmp4	AC160823	ENSG00000125378	BMP4	ENSP00000394165	ortholog_one2one	81	83
ENSXETG00000008620	bmp4	Xl.4619	NM_001088032	bone morphogenetic protein-4 (LOC397874), mRNA.	407	302.022	0.742069	483057	397874	XB-FEAT-483057	ENSXETT00000054337	Bone morphogenetic protein 4 (BMP4). [Source:UniProtKB/TrEMBL;Acc:Q90YD6]	scaffold_247	834417	860132	-1	bmp4	Str.490			ENSG00000125378	BMP4	ENSP00000394165	ortholog_one2one	81	83
ENSXETG00000008620	bmp4	Xl.4619	NM_001088032	bone morphogenetic protein-4 (LOC397874), mRNA.	407	302.022	0.742069	483057	397874	XB-FEAT-483057	ENSXETT00000054339	Bone morphogenetic protein 4 (BMP4). [Source:UniProtKB/TrEMBL;Acc:Q90YD6]	scaffold_247	834417	860132	-1	bmp4		bmp4	AJ315161	ENSG00000125378	BMP4	ENSP00000394165	ortholog_one2one	81	83
ENSXETG00000008620	bmp4	Xl.4619	NM_001088032	bone morphogenetic protein-4 (LOC397874), mRNA.	407	302.022	0.742069	483057	397874	XB-FEAT-483057	ENSXETT00000018837	Bone morphogenetic protein 4 (BMP4). [Source:UniProtKB/TrEMBL;Acc:Q90YD6]	scaffold_247	834417	860132	-1	bmp4	Str.26831	bmp4	AC160823	ENSG00000125378	BMP4	ENSP00000394165	ortholog_one2one	81	83
ENSXETG00000008620	bmp4	Xl.4619	NM_001088032	bone morphogenetic protein-4 (LOC397874), mRNA.	407	302.022	0.742069	483057	397874	XB-FEAT-483057	ENSXETT00000018837	Bone morphogenetic protein 4 (BMP4). [Source:UniProtKB/TrEMBL;Acc:Q90YD6]	scaffold_247	834417	860132	-1	bmp4	Str.26831	bmp4	AJ315161	ENSG00000125378	BMP4	ENSP00000394165	ortholog_one2one	81	83
ENSXETG00000008620	bmp4	Xl.4619	NM_001088032	bone morphogenetic protein-4 (LOC397874), mRNA.	407	302.022	0.742069	483057	397874	XB-FEAT-483057	ENSXETT00000018837	Bone morphogenetic protein 4 (BMP4). [Source:UniProtKB/TrEMBL;Acc:Q90YD6]	scaffold_247	834417	860132	-1	bmp4	Str.26831	bmp4	AC160823	ENSG00000125378	BMP4	ENSP00000394165	ortholog_one2one	81	83
ENSXETG00000008620	bmp4	Xl.4619	NM_001088032	bone morphogenetic protein-4 (LOC397874), mRNA.	407	302.022	0.742069	483057	397874	XB-FEAT-483057	ENSXETT00000018837	Bone morphogenetic protein 4 (BMP4). [Source:UniProtKB/TrEMBL;Acc:Q90YD6]	scaffold_247	834417	860132	-1	bmp4	Str.26831	bmp4	AJ315161	ENSG00000125378	BMP4	ENSP00000394165	ortholog_one2one	81	83
ENSXETG00000008620	bmp4	Xl.4619	NM_001088032	bone morphogenetic protein-4 (LOC397874), mRNA.	407	302.022	0.742069	483057	397874	XB-FEAT-483057	ENSXETT00000018837	Bone morphogenetic protein 4 (BMP4). [Source:UniProtKB/TrEMBL;Acc:Q90YD6]	scaffold_247	834417	860132	-1	bmp4	Str.26831	bmp4	AJ315161	ENSG00000125378	BMP4	ENSP00000394165	ortholog_one2one	81	83
ENSXETG00000008620	bmp4	Xl.4619	NM_001088032	bone morphogenetic protein-4 (LOC397874), mRNA.	407	302.022	0.742069	483057	397874	XB-FEAT-483057	ENSXETT00000018837	Bone morphogenetic protein 4 (BMP4). [Source:UniProtKB/TrEMBL;Acc:Q90YD6]	scaffold_247	834417	860132	-1	bmp4	Str.26831	bmp4	AJ315161	ENSG00000125378	BMP4	ENSP00000394165	ortholog_one2one	81	83
ENSXETG00000008620	bmp4	Xl.4619	NM_001088032	bone morphogenetic protein-4 (LOC397874), mRNA.	407	302.022	0.742069	483057	397874	XB-FEAT-483057	ENSXETT00000018837	Bone morphogenetic protein 4 (BMP4). [Source:UniProtKB/TrEMBL;Acc:Q90YD6]	scaffold_247	834417	860132	-1	bmp4	Str.26831	bmp4	AJ315161	ENSG00000125378	BMP4	ENSP00000394165	ortholog_one2one	81	83
ENSXETG00000008620	bmp4	Xl.4619	NM_001088032	bone morphogenetic protein-4 (LOC397874), mRNA.	407	302.022	0.742069	483057	397874	XB-FEAT-483057	ENSXETT00000018837	Bone morphogenetic protein 4 (BMP4). [Source:UniProtKB/TrEMBL;Acc:Q90YD6]	scaffold_247	834417	860132	-1	bmp4	Str.26831	bmp4	AC160823	ENSG00000125378	BMP4	ENSP00000394165	ortholog_one2one	81	83
ENSXETG00000008620	bmp4	Xl.4619	NM_001088032	bone morphogenetic protein-4 (LOC397874), mRNA.	407	302.022	0.742069	483057	397874	XB-FEAT-483057	ENSXETT00000018837	Bone morphogenetic protein 4 (BMP4). [Source:UniProtKB/TrEMBL;Acc:Q90YD6]	scaffold_247	834417	860132	-1	bmp4	Str.26831	bmp4	AJ315161	ENSG00000125378	BMP4	ENSP00000394165	ortholog_one2one	81	83
ENSXETG00000008620	bmp4	Xl.4619	NM_001088032	bone morphogenetic protein-4 (LOC397874), mRNA.	407	302.022	0.742069	483057	397874	XB-FEAT-483057	ENSXETT00000054339	Bone morphogenetic protein 4 (BMP4). [Source:UniProtKB/TrEMBL;Acc:Q90YD6]	scaffold_247	834417	860132	-1	bmp4		bmp4	AC160823	ENSG00000125378	BMP4	ENSP00000394165	ortholog_one2one	81	83
ENSXETG00000008620	bmp4	Xl.4619	NM_001088032	bone morphogenetic protein-4 (LOC397874), mRNA.	407	302.022	0.742069	483057	397874	XB-FEAT-483057	ENSXETT00000018837	Bone morphogenetic protein 4 (BMP4). [Source:UniProtKB/TrEMBL;Acc:Q90YD6]	scaffold_247	834417	860132	-1	bmp4	Str.26831	bmp4	AJ315161	ENSG00000125378	BMP4	ENSP00000394165	ortholog_one2one	81	83
ENSXETG00000008620	bmp4	Xl.4619	NM_001088032	bone morphogenetic protein-4 (LOC397874), mRNA.	407	302.022	0.742069	483057	397874	XB-FEAT-483057	ENSXETT00000018837	Bone morphogenetic protein 4 (BMP4). [Source:UniProtKB/TrEMBL;Acc:Q90YD6]	scaffold_247	834417	860132	-1	bmp4	Str.26831	bmp4	AJ315161	ENSG00000125378	BMP4	ENSP00000394165	ortholog_one2one	81	83
ENSXETG00000008620	bmp4	Xl.4619	NM_001088032	bone morphogenetic protein-4 (LOC397874), mRNA.	407	302.022	0.742069	483057	397874	XB-FEAT-483057	ENSXETT00000018837	Bone morphogenetic protein 4 (BMP4). [Source:UniProtKB/TrEMBL;Acc:Q90YD6]	scaffold_247	834417	860132	-1	bmp4	Str.26831	bmp4	AC160823	ENSG00000125378	BMP4	ENSP00000394165	ortholog_one2one	81	83
ENSXETG00000008620	bmp4	Xl.4619	NM_001088032	bone morphogenetic protein-4 (LOC397874), mRNA.	407	302.022	0.742069	483057	397874	XB-FEAT-483057	ENSXETT00000018837	Bone morphogenetic protein 4 (BMP4). [Source:UniProtKB/TrEMBL;Acc:Q90YD6]	scaffold_247	834417	860132	-1	bmp4	Str.26831	bmp4	AC160823	ENSG00000125378	BMP4	ENSP00000394165	ortholog_one2one	81	83
ENSXETG00000008620	bmp4	Xl.4619	NM_001088032	bone morphogenetic protein-4 (LOC397874), mRNA.	407	302.022	0.742069	483057	397874	XB-FEAT-483057	ENSXETT00000018837	Bone morphogenetic protein 4 (BMP4). [Source:UniProtKB/TrEMBL;Acc:Q90YD6]	scaffold_247	834417	860132	-1	bmp4	Str.26831	bmp4	AJ315161	ENSG00000125378	BMP4	ENSP00000394165	ortholog_one2one	81	83
ENSXETG00000008620	bmp4	Xl.4619	NM_001088032	bone morphogenetic protein-4 (LOC397874), mRNA.	407	302.022	0.742069	483057	397874	XB-FEAT-483057	ENSXETT00000018837	Bone morphogenetic protein 4 (BMP4). [Source:UniProtKB/TrEMBL;Acc:Q90YD6]	scaffold_247	834417	860132	-1	bmp4	Str.26831	bmp4	AC160823	ENSG00000125378	BMP4	ENSP00000394165	ortholog_one2one	81	83
ENSXETG00000008620	bmp4	Xl.4619	NM_001088032	bone morphogenetic protein-4 (LOC397874), mRNA.	407	302.022	0.742069	483057	397874	XB-FEAT-483057	ENSXETT00000018837	Bone morphogenetic protein 4 (BMP4). [Source:UniProtKB/TrEMBL;Acc:Q90YD6]	scaffold_247	834417	860132	-1	bmp4	Str.26831	bmp4	AC160823	ENSG00000125378	BMP4	ENSP00000394165	ortholog_one2one	81	83
ENSXETG00000008620	bmp4	Xl.4619	NM_001088032	bone morphogenetic protein-4 (LOC397874), mRNA.	407	302.022	0.742069	483057	397874	XB-FEAT-483057	ENSXETT00000018837	Bone morphogenetic protein 4 (BMP4). [Source:UniProtKB/TrEMBL;Acc:Q90YD6]	scaffold_247	834417	860132	-1	bmp4	Str.26831	bmp4	AC160823	ENSG00000125378	BMP4	ENSP00000394165	ortholog_one2one	81	83
ENSXETG00000011272	bmp7.1	Xl.442	NM_001087397	bone morphogenetic protein 7 (bmp7), mRNA.	242	216.529	0.894748	486013	380560	XB-FEAT-486013	ENSXETT00000024604	Bone morphogenetic protein 7. [Source:UniProtKB/TrEMBL;Acc:Q6P4J4]	scaffold_781	329820	380915	1	bmp7		bmp7	BC063373	ENSG00000101144	BMP7	ENSP00000379204	ortholog_one2many	82	83
ENSXETG00000016386	bmp7.2	Xl.442	NM_001087397	bone morphogenetic protein 7 (bmp7), mRNA.	242	216.529	0.894748	855953	380560	XB-FEAT-855953	ENSXETT00000035775	BMP7. [Source:UniProtKB/TrEMBL;Acc:Q6F2B8]	scaffold_308	269246	316901	-1	TEgg040b03.1	Str.24623	TEgg040b03.1		ENSG00000101144	BMP7	ENSP00000379204	ortholog_one2many	58	59
ENSXETG00000021129	bmper	Xl.15123	NM_001095672	crossveinless-2 (cv-2), mRNA.	20	4.794	0.2397	480926	734166	XB-FEAT-480926	ENSXETT00000045680	Crossveinless-2. [Source:UniProtKB/TrEMBL;Acc:Q3L0X3]	scaffold_254	811215	887244	1	Q3L0X3_XENTR	Str.40244		AY768703	ENSG00000164619	BMPER	ENSP00000393950	ortholog_one2one	69	81
ENSXETG00000003655	bmpr1a	Xl.1195	NM_001087740	BMP receptor (LOC397712), mRNA.	199	174.182	0.875286	485615	397712	XB-FEAT-485615	ENSXETT00000007891		scaffold_302	972461	994372	1	bmpr1a	Str.26798	bmpr1a		ENSG00000107779	BMPR1A	ENSP00000224764	ortholog_one2one	72	73
ENSXETG00000022074	bmpr2	Xl.88	NM_001088190	BMP type II receptor (xbmpr-ii), mRNA.	5	3.196	0.6392	479989	397981	XB-FEAT-479989	ENSXETT00000047768	Bone morphogenetic protein receptor type-2 Precursor (EC 2.7.11.30)(Bone morphogenetic protein receptor type II)(BMP type II receptor)(BMPR-II) [Source:UniProtKB/Swiss-Prot;Acc:Q13873]	scaffold_312	106499	154737	1	BMPR2				ENSG00000204217	BMPR2	ENSP00000363708	ortholog_one2one	73	75
ENSXETG00000012728	bnip1	Xl.29375	NM_001086352	hypothetical protein MGC64539 (MGC64539), mRNA.	10	29.563	2.9563	977995	379511	XB-FEAT-977995	ENSXETT00000027830	Vesicle transport protein SEC20 (BCL2/adenovirus E1B 19 kDa protein-interacting protein 1)(Transformation-related gene 8 protein)(TRG-8) [Source:UniProtKB/Swiss-Prot;Acc:Q12981]	scaffold_230	577684	583625	1	BNIP1	Str.29197			ENSG00000113734	BNIP1	ENSP00000231668	ortholog_one2one	66	79
ENSXETG00000025214	bnip3	Xl.59322	NM_001089709	hypothetical protein MGC68574 (MGC68574), mRNA.	79	21.573	0.273076	971174	398786	XB-FEAT-971174	ENSXETT00000053966	MGC108085 protein. [Source:UniProtKB/TrEMBL;Acc:Q5EAM0]	scaffold_32	350397	361658	1	Q5EAM0_XENTR	Str.2462		BC090370	ENSG00000176171	BNIP3	ENSP00000357625	ortholog_one2many	82	79
ENSXETG00000025214	bnip3	Xl.59322	NM_001089709	hypothetical protein MGC68574 (MGC68574), mRNA.	79	21.573	0.273076	971174	398786	XB-FEAT-971174	ENSXETT00000053966	MGC108085 protein. [Source:UniProtKB/TrEMBL;Acc:Q5EAM0]	scaffold_32	350397	361658	1	Q5EAM0_XENTR	Str.2462		BC090370	ENSG00000197358	AL139023.1	ENSP00000404429	ortholog_one2many	67	48
ENSXETG00000010168	bnip3l	Xl.77916	NM_001096800	BCL2/adenovirus E1B 19kD-interacting protein 3-like (bnip3l), mRNA.	152	137.428	0.904132	949759	779175	XB-FEAT-949759	ENSXETT00000022422	BCL2/adenovirus E1B 19 kDa protein-interacting protein 3-like (NIP3-like protein X)(NIP3L)(BCL2/adenovirus E1B 19 kDa protein-interacting protein 3A)(Adenovirus E1B19K-binding protein B5) [Source:UniProtKB/Swiss-Prot;Acc:O60238]	scaffold_30	3978918	3991586	1	BNIP3L				ENSG00000104765	BNIP3L	ENSP00000370003	ortholog_one2one	73	81
ENSXETG00000008119	bnipl	Xl.14865	NM_001093125	BCL2/adenovirus E1B 19kD interacting protein like (bnipl), mRNA.	50	132.634	2.65268	945203	446429	XB-FEAT-945203	ENSXETT00000017781	Bcl-2/adenovirus E1B 19 kDa-interacting protein 2-like protein [Source:UniProtKB/Swiss-Prot;Acc:Q7Z465]	scaffold_279	1286321	1296053	-1	BNIPL				ENSG00000163141	BNIPL	ENSP00000357927	ortholog_one2one	29	36
ENSXETG00000012171	boc	Xl.2964	NM_001091788	brother of CDO (boc), mRNA.	64	54.332	0.848938	923397	443556	XB-FEAT-923397	ENSXETT00000026562	Brother of CDO Precursor (Protein BOC) [Source:UniProtKB/Swiss-Prot;Acc:Q9BWV1]	scaffold_1571	538	10167	1	BOC				ENSG00000144857	BOC	ENSP00000273395	ortholog_one2one	43	54
ENSXETG00000012171	boc	Xl.2964	NM_001091788	brother of CDO (boc), mRNA.	64	54.332	0.848938	923397	443556	XB-FEAT-923397	ENSXETT00000026562	Brother of CDO Precursor (Protein BOC) [Source:UniProtKB/Swiss-Prot;Acc:Q9BWV1]	scaffold_1571	538	10167	1	BOC				ENSG00000144857	BOC	ENSP00000273395	ortholog_one2one	43	54
ENSXETG00000022543	bod1	Xl.3658	NM_001093032	MGC81222 protein (MGC81222), mRNA.	50	122.247	2.44494	5810099	446336	XB-FEAT-5810099	ENSXETT00000053806	Protein FAM44B. [Source:UniProtKB/Swiss-Prot;Acc:Q68FB1]	scaffold_1532	38253	53993	-1	fam44b		fam44b	BC079931	ENSG00000145919	BOD1	ENSP00000309644	ortholog_one2one	70	77
ENSXETG00000022543	bod1	Xl.3658	NM_001093032	MGC81222 protein (MGC81222), mRNA.	50	122.247	2.44494	5810099	446336	XB-FEAT-5810099	ENSXETT00000048799	Protein FAM44B. [Source:UniProtKB/Swiss-Prot;Acc:Q68FB1]	scaffold_1532	38253	53993	-1	fam44b	Str.4589	fam44b	BC079931	ENSG00000145919	BOD1	ENSP00000309644	ortholog_one2one	70	77
NA	bowline	Xl.16077	NM_001095695	bowline protein (bowline), mRNA.	54	19.176	0.355111	956337	734201	NA	NA	NA	NA	NA	NA	NA	NA	NA	NA	NA	NA	NA	NA	NA	NA	NA
ENSXETG00000023616	bpgm	Xl.51617	NM_001092383	MGC80913 protein (MGC80913), mRNA.	43	57.528	1.33786	981497	444279	XB-FEAT-981497	ENSXETT00000050952		scaffold_24	2797226	2809818	-1	bpgm	Str.15402	bpgm		ENSG00000172331	BPGM	ENSP00000342032	ortholog_one2one	77	77
ENSXETG00000018034	bphl	Xl.52721	NM_001096325	biphenyl hydrolase-like (bphl), mRNA.	19	16.779	0.883105	988290	734859	XB-FEAT-988290	ENSXETT00000039095	Valacyclovir hydrolase Precursor (VACVase)(EC 3.1.-.-)(Biphenyl hydrolase-like protein)(Biphenyl hydrolase-related protein)(Bph-rp)(Breast epithelial mucin-associated antigen)(MCNAA) [Source:UniProtKB/Swiss-Prot;Acc:Q86WA6]	scaffold_211	770643	782023	-1	BPHL				ENSG00000137274	BPHL	ENSP00000369739	ortholog_one2one	57	63
ENSXETG00000002725	bpnt1	Xl.6483	NM_001093642	MGC82412 protein (MGC82412), mRNA.	172	187.765	1.09166	987854	447000	XB-FEAT-987854	ENSXETT00000005912	3'(2'),5'-bisphosphate nucleotidase 1 (EC 3.1.3.7)(Bisphosphate 3'-nucleotidase 1)(PAP-inositol-1,4-phosphatase)(PIP) [Source:UniProtKB/Swiss-Prot;Acc:O95861]	scaffold_182	595027	604620	1	BPNT1				ENSG00000162813	BPNT1	ENSP00000307087	ortholog_one2one	69	73
ENSXETG00000004845	braf	Xl.25404	NM_001090057	serine/threonine protein kinase BRAF (braf), mRNA.	24	15.98	0.665833	1014201	398973	XB-FEAT-1014201	ENSXETT00000010512	B-Raf proto-oncogene serine/threonine-protein kinase (EC 2.7.11.1)(p94)(v-Raf murine sarcoma viral oncogene homolog B1) [Source:UniProtKB/Swiss-Prot;Acc:P15056]	scaffold_1437	12550	29014	1	BRAF				ENSG00000157764	BRAF	ENSP00000288602	ortholog_one2one	81	77
ENSXETG00000020916	brap	Xl.34565	NM_001089891	hypothetical protein MGC68778 (MGC68778), mRNA.	10	22.372	2.2372	491854	398884	XB-FEAT-491854	ENSXETT00000045195	BRCA1-associated protein (EC 6.3.2.-)(BRAP2)(Impedes mitogenic signal propagation)(IMP)(RING finger protein 52)(Renal carcinoma antigen NY-REN-63) [Source:UniProtKB/Swiss-Prot;Acc:Q7Z569]	scaffold_311	117911	133133	-1	BRAP				ENSG00000089234	BRAP	ENSP00000330813	ortholog_one2one	81	82
NA	BRCA1	Xl.12105	NM_001090779	breast and ovarian cancer susceptibility protein (brca1), mRNA.	630	599.25	0.95119	490623	399391	NA	NA	NA	NA	NA	NA	NA	NA	NA	NA	NA	NA	NA	NA	NA	NA	NA
ENSXETG00000026184	brcc3	Xl.13095	NM_001094358	MGC99130 protein (MGC99130), mRNA.	112	184.569	1.64794	5812884	447688	XB-FEAT-5812884	ENSXETT00000055344	C6.1a protein. [Source:UniProtKB/TrEMBL;Acc:Q4VA72]	scaffold_456	526756	532941	-1	CXorf53				ENSG00000185515	BRCC3	ENSP00000391903	ortholog_one2many	48	87
ENSXETG00000026184	brcc3	Xl.13095	NM_001094358	MGC99130 protein (MGC99130), mRNA.	112	184.569	1.64794	5812884	447688	XB-FEAT-5812884	ENSXETT00000055343	C6.1a protein. [Source:UniProtKB/TrEMBL;Acc:Q4VA72]	scaffold_456	526756	532941	-1	CXorf53	Str.19916	CXorf53	BC096514	ENSG00000185515	BRCC3	ENSP00000391903	ortholog_one2many	48	87
ENSXETG00000014519	brd1	Xl.54476	NM_001092377	MGC80898 protein (MGC80898), mRNA.	492	440.249	0.894815	949376	444273	XB-FEAT-949376	ENSXETT00000031780		scaffold_20	1934211	1965083	1	brd1	Str.2833	brd1		ENSG00000100425	BRD1	ENSP00000345886	ortholog_one2one	70	79
ENSXETG00000019589	brd3	Xl.45436	NM_001097126	hypothetical protein LOC100036838 (LOC100036838), mRNA.	115	83.895	0.729522	492564	100036838	XB-FEAT-492564	ENSXETT00000042370		scaffold_137	438407	444083	-1	brdt	Str.6436	brdt		ENSG00000169925	BRD3	ENSP00000305918	ortholog_one2one	40	72
ENSXETG00000013039	brd4	Xl.46535	NM_001093077	bromodomain containing 4 (brd4), mRNA.	1397	1292.78	0.925399	5859146	446381	XB-FEAT-5859146	ENSXETT00000028582		scaffold_149	3484	27270	1	brd4		brd4		ENSG00000141867	BRD4	ENSP00000263377	ortholog_one2one	27	66
ENSXETG00000013039	brd4	Xl.46535	NM_001093077	bromodomain containing 4 (brd4), mRNA.	1397	1292.78	0.925399	5859146	446381	XB-FEAT-5859146	ENSXETT00000028582		scaffold_149	3484	27270	1	brd4		brd4		ENSG00000141867	BRD4	ENSP00000263377	ortholog_one2one	27	66
ENSXETG00000018460	brd7	Xl.76770	NM_001089123	nuclear transcriptor-like protein (brd7), mRNA.	1516	748.663	0.493841	1017004	398590	XB-FEAT-1017004	ENSXETT00000039969	Brd7-prov protein. [Source:UniProtKB/TrEMBL;Acc:Q66JJ8]	scaffold_691	22848	57912	-1	brd7	Str.11165	brd7	BC080886	ENSG00000166164	BRD7	ENSP00000378181	ortholog_one2many	57	58
ENSXETG00000018460	brd7	Xl.76770	NM_001089123	nuclear transcriptor-like protein (brd7), mRNA.	1516	748.663	0.493841	1017004	398590	XB-FEAT-1017004	ENSXETT00000039970	Brd7-prov protein. [Source:UniProtKB/TrEMBL;Acc:Q66JJ8]	scaffold_691	22848	57912	-1	brd7				ENSG00000166164	BRD7	ENSP00000378181	ortholog_one2many	57	58
ENSXETG00000018460	brd7	Xl.76770	NM_001089123	nuclear transcriptor-like protein (brd7), mRNA.	1516	748.663	0.493841	1017004	398590	XB-FEAT-1017004	ENSXETT00000039969	Brd7-prov protein. [Source:UniProtKB/TrEMBL;Acc:Q66JJ8]	scaffold_691	22848	57912	-1	brd7	Str.11165	brd7	BC080886	ENSG00000184100	RP11-67F24.1	ENSP00000395691	ortholog_one2many	50	6
ENSXETG00000018460	brd7	Xl.76770	NM_001089123	nuclear transcriptor-like protein (brd7), mRNA.	1516	748.663	0.493841	1017004	398590	XB-FEAT-1017004	ENSXETT00000039970	Brd7-prov protein. [Source:UniProtKB/TrEMBL;Acc:Q66JJ8]	scaffold_691	22848	57912	-1	brd7				ENSG00000184100	RP11-67F24.1	ENSP00000395691	ortholog_one2many	50	6
ENSXETG00000013106	brd9	Xl.13609	NM_001092805	MGC84428 protein (MGC84428), mRNA.	367	286.841	0.781583	969469	444703	XB-FEAT-969469	ENSXETT00000028698	Bromodomain containing 9. [Source:UniProtKB/TrEMBL;Acc:Q6NVM8]	scaffold_674	168754	192381	1	Q6NVM8_XENTR	Str.15268		BC067977	ENSG00000028310	BRD9	ENSP00000419765	ortholog_one2one	61	69
ENSXETG00000010201	bre	Xl.6907	NM_001092182	MGC83547 protein (MGC83547), mRNA.	137	189.363	1.38221	1032919	444077	XB-FEAT-1032919	ENSXETT00000022485	Brain and reproductive organ-expressed (TNFRSF1A modulator). [Source:UniProtKB/TrEMBL;Acc:Q6DJ78]	scaffold_372	669310	768233	-1	Q6DJ78_XENTR				ENSG00000158019	BRE	ENSP00000343412	ortholog_one2one	76	87
ENSXETG00000022549	brf1	Xl.49717	NM_001094594	hypothetical LOC494758 (LOC494758), mRNA.	23	38.352	1.66748	946064	494758	XB-FEAT-946064	ENSXETT00000048818	Transcription factor IIIB 90 kDa subunit (TFIIIB90)(hTFIIIB90)(B-related factor 1)(BRF-1)(hBRF)(TATA box-binding protein-associated factor, RNA polymerase III, subunit 2)(TAF3B2) [Source:UniProtKB/Swiss-Prot;Acc:Q92994]	scaffold_408	764202	921428	-1	BRF1				ENSG00000185024	BRF1	ENSP00000329029	ortholog_one2one	72	73
NA	brf2	Xl.4665	NM_001094270	MGC84252 protein (MGC84252), mRNA.	23	15.98	0.694783	964407	447563	NA	NA	NA	NA	NA	NA	NA	NA	NA	NA	NA	NA	NA	NA	NA	NA	NA
ENSXETG00000010720	brip1	Xl.67676	NM_001089803	hypothetical protein MGC68622 (MGC68622), mRNA.	55	65.518	1.19124	492369	398837	XB-FEAT-492369	ENSXETT00000023459	Fanconi anemia group J protein (Protein FACJ)(EC 3.6.1.-)(ATP-dependent RNA helicase BRIP1)(BRCA1-interacting protein C-terminal helicase 1)(BRCA1-interacting protein 1)(BRCA1-associated C-terminal helicase 1) [Source:UniProtKB/Swiss-Prot;Acc:Q9BX63]	scaffold_72	2680502	2718472	-1	BRIP1				ENSG00000136492	BRIP1	ENSP00000259008	ortholog_one2one	34	60
ENSXETG00000000703	brix1	Xl.6931	NM_001088708	bx24 (LOC398268), mRNA.	723	553.707	0.765846	1007992	398268	XB-FEAT-1007992	ENSXETT00000001561	Brix domain-containing protein 2 (Ribosome biogenesis protein Brix) [Source:UniProtKB/Swiss-Prot;Acc:Q8TDN6]	scaffold_542	185911	193039	-1	BXDC2				ENSG00000113460	BRIX1	ENSP00000338862	ortholog_one2one	69	72
ENSXETG00000020567	brms1	Xl.50405	NM_001095756	hypothetical protein MGC98869 (MGC98869), mRNA.	13	15.181	1.16777	992988	734272	XB-FEAT-992988	ENSXETT00000044440	Breast cancer metastasis-suppressor 1 [Source:UniProtKB/Swiss-Prot;Acc:Q9HCU9]	scaffold_474	233647	239645	-1	BRMS1				ENSG00000174744	BRMS1	ENSP00000396052	ortholog_one2one	55	51
ENSXETG00000002912	brms1l	Xl.70472	NM_001093253	breast cancer metastasis-suppressor 1-like (brms1l), mRNA.	189	164.594	0.870868	1002971	446557	XB-FEAT-1002971	ENSXETT00000006373		scaffold_145	1948322	1960069	-1	brms1l	Str.17131	brms1l		ENSG00000100916	BRMS1L	ENSP00000216807	ortholog_one2one	87	87
ENSXETG00000025716	brp44	Xl.4562	NM_001086062	hypothetical protein MGC53394 (MGC53394), mRNA.	197	180.574	0.916619	5802001	379218	XB-FEAT-5802001	ENSXETT00000054617		scaffold_41	3205343	3216877	-1	brp44		brp44		ENSG00000143158	BRP44	ENSP00000356820	ortholog_one2one	83	80
ENSXETG00000025990	brp44l	Xl.2620	NM_001095380	hypothetical LOC496160 (LOC496160), mRNA.	329	316.404	0.961714	970068	496160	XB-FEAT-970068	ENSXETT00000055048	Brain protein 44-like. [Source:UniProtKB/TrEMBL;Acc:Q6DD97]	scaffold_970	203844	213237	1	bp44l		bp44l		ENSG00000060762	BRP44L	ENSP00000354223	ortholog_one2one	82	81
ENSXETG00000025990	brp44l	Xl.2620	NM_001095380	hypothetical LOC496160 (LOC496160), mRNA.	329	316.404	0.961714	970068	496160	XB-FEAT-970068	ENSXETT00000055049	Brain protein 44-like. [Source:UniProtKB/TrEMBL;Acc:Q6DD97]	scaffold_970	203844	213237	1	bp44l				ENSG00000060762	BRP44L	ENSP00000354223	ortholog_one2one	82	81
ENSXETG00000006021	bscl2	Xl.49815	NM_001094528	hypothetical LOC494686 (LOC494686), mRNA.	71	89.488	1.26039	956630	494686	XB-FEAT-956630	ENSXETT00000013261	Seipin (Bernardinelli-Seip congenital lipodystrophy type 2 protein) [Source:UniProtKB/Swiss-Prot;Acc:Q96G97]	scaffold_398	73232	83349	-1	BSCL2				ENSG00000168000	BSCL2	ENSP00000414002	ortholog_one2one	36	51
ENSXETG00000005254	bsdc1	Xl.47407	NM_001091930	MGC80315 protein (MGC80315), mRNA.	110	147.016	1.33651	5892015	443825	XB-FEAT-5892015	ENSXETT00000011486	MGC97550 protein. [Source:UniProtKB/TrEMBL;Acc:Q5BJ78]	scaffold_469	806164	822054	-1	flj10276	Str.3373			ENSG00000160058	BSDC1	ENSP00000344816	ortholog_one2one	54	61
ENSXETG00000005254	bsdc1	Xl.47407	NM_001091930	MGC80315 protein (MGC80315), mRNA.	110	147.016	1.33651	5892015	443825	XB-FEAT-5892015	ENSXETT00000011485	MGC97550 protein. [Source:UniProtKB/TrEMBL;Acc:Q5BJ78]	scaffold_469	806164	822054	-1	flj10276		flj10276	BC091590	ENSG00000160058	BSDC1	ENSP00000344816	ortholog_one2one	54	61
ENSXETG00000006553	bsg	Xl.83358	NM_001096135	hypothetical protein MGC115725 (MGC115725), mRNA.	981	1300.77	1.32597	5901794	734661	XB-FEAT-5901794	ENSXETT00000014342		scaffold_529	684444	695816	1	bsg	Str.27233			ENSG00000172270	BSG	ENSP00000333769	ortholog_one2one	28	41
ENSXETG00000024203	btbd10	Xl.84625	NM_001096091	hypothetical protein MGC115691 (MGC115691), mRNA.	116	109.463	0.943647	988784	734616	XB-FEAT-988784	ENSXETT00000052230	BTB/POZ domain-containing protein 10 [Source:UniProtKB/Swiss-Prot;Acc:Q9BSF8]	scaffold_235	38461	57695	-1	BTBD10				ENSG00000148925	BTBD10	ENSP00000278174	ortholog_one2one	90	91
ENSXETG00000006432	btbd2	Xl.76499	NM_001096712	BTB domain protein 2 (btbd1), mRNA.	51	42.347	0.830333	491864	779046	XB-FEAT-491864	ENSXETT00000014103	BTB/POZ domain-containing protein 2 [Source:UniProtKB/Swiss-Prot;Acc:Q9BX70]	scaffold_327	634078	644150	1	BTBD2				ENSG00000133243	BTBD2	ENSP00000255608	ortholog_one2one	57	74
ENSXETG00000002336	btbd3	Xl.30758	NM_001094831	BTB domain protein 3 (LOC495136), mRNA.	44	70.312	1.598	975946	495136	XB-FEAT-975946	ENSXETT00000004991	BTB/POZ domain-containing protein 3 [Source:UniProtKB/Swiss-Prot;Acc:Q9Y2F9]	scaffold_8	1198176	1202109	1	BTBD3				ENSG00000132640	BTBD3	ENSP00000384178	ortholog_one2one	80	88
ENSXETG00000023013	btbd8	Xl.17148	NM_001096621	hypothetical protein MGC115245 (MGC115245), mRNA.	333	377.128	1.13252	1000850	735165	XB-FEAT-1000850	ENSXETT00000049770	Uncharacterized protein KIAA1107 [Source:UniProtKB/Swiss-Prot;Acc:Q9UPP5]	scaffold_70	2934429	3037866	-1	KIAA1107				ENSG00000069712	KIAA1107	ENSP00000386957	ortholog_one2one	27	34
ENSXETG00000023013	btbd8	Xl.17148	NM_001096621	hypothetical protein MGC115245 (MGC115245), mRNA.	333	377.128	1.13252	1000850	735165	XB-FEAT-1000850	ENSXETT00000054806	Uncharacterized protein KIAA1107 [Source:UniProtKB/Swiss-Prot;Acc:Q9UPP5]	scaffold_70	2934429	3037866	-1	KIAA1107	Str.42337			ENSG00000069712	KIAA1107	ENSP00000386957	ortholog_one2one	27	34
ENSXETG00000010760	btbd9	Xl.50130	NM_001095433	hypothetical LOC496252 (LOC496252), mRNA.	5	7.191	1.4382	947504	496252	XB-FEAT-947504	ENSXETT00000023529	BTB/POZ domain-containing protein 9 [Source:UniProtKB/Swiss-Prot;Acc:Q96Q07]	scaffold_724	370187	397517	-1	BTBD9				ENSG00000183826	BTBD9	ENSP00000386121	ortholog_one2one	69	87
ENSXETG00000016819	btf3	Xl.84211	NM_001094887	hypothetical LOC495200 (LOC495200), mRNA.	671	440.249	0.656109	985802	495200	XB-FEAT-985802	ENSXETT00000036668		scaffold_113	1131560	1137384	1	btf3		btf3		ENSG00000145741	BTF3	ENSP00000369965	ortholog_one2many	77	76
ENSXETG00000016819	btf3	Xl.84211	NM_001094887	hypothetical LOC495200 (LOC495200), mRNA.	671	440.249	0.656109	985802	495200	XB-FEAT-985802	ENSXETT00000036668		scaffold_113	1131560	1137384	1	btf3		btf3		ENSG00000213003	AC021558.1	ENSP00000397974	ortholog_one2many	85	27
ENSXETG00000008056	btf3l4	Xl.24768	NM_001096139	hypothetical protein MGC116428 (MGC116428), mRNA.	267	237.303	0.888775	948235	734665	XB-FEAT-948235	ENSXETT00000017657	Hypothetical LOC496686. [Source:UniProtKB/TrEMBL;Acc:Q5M8V0]	scaffold_1	5409290	5420049	1	btf3l4		btf3l4	BC087817	ENSG00000134717	BTF3L4	ENSP00000360664	ortholog_one2many	96	96
ENSXETG00000008056	btf3l4	Xl.24768	NM_001096139	hypothetical protein MGC116428 (MGC116428), mRNA.	267	237.303	0.888775	948235	734665	XB-FEAT-948235	ENSXETT00000017657	Hypothetical LOC496686. [Source:UniProtKB/TrEMBL;Acc:Q5M8V0]	scaffold_1	5409290	5420049	1	btf3l4		btf3l4	BC087817	ENSG00000229226	RP11-620E11.1	ENSP00000411990	ortholog_one2many	65	70
ENSXETG00000026594	btg1	Xl.1353	NM_001087356	B-cell translocation gene 1, anti-proliferative (btg1), mRNA.	1172	1878.45	1.60277	1002919	380519	XB-FEAT-1002919	ENSXETT00000056004	Hypothetical protein MGC75680 (Btg1). [Source:UniProtKB/TrEMBL;Acc:Q6P7M4]	scaffold_144	1280135	1283327	1	btg1		btg1	AC147740	ENSG00000133639	BTG1	ENSP00000256015	ortholog_one2one	74	75
ENSXETG00000026594	btg1	Xl.1353	NM_001087356	B-cell translocation gene 1, anti-proliferative (btg1), mRNA.	1172	1878.45	1.60277	1002919	380519	XB-FEAT-1002919	ENSXETT00000056004	Hypothetical protein MGC75680 (Btg1). [Source:UniProtKB/TrEMBL;Acc:Q6P7M4]	scaffold_144	1280135	1283327	1	btg1		btg1	BC061606	ENSG00000133639	BTG1	ENSP00000256015	ortholog_one2one	74	75
ENSXETG00000011838	btg2	Xl.48530	NM_001095343	B-cell translocation protein 2 (btg2), mRNA.	98	20.774	0.21198	855417	496081	XB-FEAT-855417	ENSXETT00000025876	B-cell translocation gene 2, anti-proliferative. [Source:UniProtKB/TrEMBL;Acc:Q640A4]	scaffold_41	1055456	1058965	-1	btg2	Str.27305	btg2	BC082726	ENSG00000159388	BTG2	ENSP00000290551	ortholog_one2one	59	59
ENSXETG00000010162	btg4	Xl.4722	NM_001088080	p30 B9.15 (LOC397913), mRNA.	10	16.779	1.6779	941936	397913	XB-FEAT-941936	ENSXETT00000022410		scaffold_39	3177787	3180002	-1	TEgg020g20.1	Str.3682	TEgg020g20.1		ENSG00000137707	BTG4	ENSP00000348300	ortholog_one2one	56	54
NA	btn2a1	Xl.82296	NM_001094508	hypothetical LOC494662 (LOC494662), mRNA.	104	83.895	0.806683	6459011	494662	NA	NA	NA	NA	NA	NA	NA	NA	NA	NA	NA	NA	NA	NA	NA	NA	NA
ENSXETG00000021199	btrc	Xl.968	NM_001087595	beta-transducin repeat containing (btrc-a), mRNA.	90	178.177	1.97974	486121	394362	XB-FEAT-486121	ENSXETT00000045841		scaffold_238	1014038	1121027	-1	btrc				ENSG00000166167	BTRC	ENSP00000359206	ortholog_one2one	83	96
ENSXETG00000021199	btrc	Xl.968	NM_001087595	beta-transducin repeat containing (btrc-a), mRNA.	90	178.177	1.97974	486121	394362	XB-FEAT-486121	ENSXETT00000045843		scaffold_238	1014038	1121027	-1	btrc	Str.21617			ENSG00000166167	BTRC	ENSP00000359206	ortholog_one2one	83	96
ENSXETG00000021199	btrc	Xl.968	NM_001087595	beta-transducin repeat containing (btrc-a), mRNA.	90	178.177	1.97974	486121	394362	XB-FEAT-486121	ENSXETT00000045844		scaffold_238	1014038	1121027	-1	btrc				ENSG00000166167	BTRC	ENSP00000359206	ortholog_one2one	83	96
ENSXETG00000021199	btrc	Xl.968	NM_001087595	beta-transducin repeat containing (btrc-a), mRNA.	90	178.177	1.97974	486121	394362	XB-FEAT-486121	ENSXETT00000045842		scaffold_238	1014038	1121027	-1	btrc		btrc		ENSG00000166167	BTRC	ENSP00000359206	ortholog_one2one	83	96
ENSXETG00000022448	bub1	Xl.754	NM_001088647	spindle checkpoint protein Bub1 (LOC398234), mRNA.	606	587.265	0.969084	974761	398234	XB-FEAT-974761	ENSXETT00000048599	Mitotic checkpoint serine/threonine-protein kinase BUB1 (hBUB1)(EC 2.7.11.1)(BUB1A) [Source:UniProtKB/Swiss-Prot;Acc:O43683]	scaffold_604	636985	658743	-1	BUB1	Str.351			ENSG00000169679	BUB1	ENSP00000302530	ortholog_one2one	44	43
ENSXETG00000000287	bub1b	Xl.12468	NM_001085888	BUB1 budding uninhibited by benzimidazoles 1 homolog beta (yeast) (bub1b), mRNA.	260	329.987	1.26918	1010856	378923	XB-FEAT-1010856	ENSXETT00000000565	Mitotic checkpoint serine/threonine-protein kinase BUB1 beta (EC 2.7.11.1)(MAD3/BUB1-related protein kinase)(hBUBR1)(Mitotic checkpoint kinase MAD3L)(Protein SSK1) [Source:UniProtKB/Swiss-Prot;Acc:O60566]	scaffold_37	69883	100125	-1	BUB1B				ENSG00000156970	BUB1B	ENSP00000398470	ortholog_one2one	45	46
ENSXETG00000009564	bub3	Xl.52004	NM_001090299	mitotic checkpoint (xbub3), mRNA.	914	886.091	0.969465	955682	399106	XB-FEAT-955682	ENSXETT00000021098	Mitotic checkpoint protein BUB3 [Source:UniProtKB/Swiss-Prot;Acc:O43684]	scaffold_316	802332	809492	1	BUB3				ENSG00000154473	BUB3	ENSP00000357858	ortholog_one2one	81	81
ENSXETG00000013301	bves	Xl.5216	NM_001096940	bves protein (bves), mRNA.	6	27.166	4.52767	484276	779321	XB-FEAT-484276	ENSXETT00000029138	Blood vessel epicardial substance (hBVES)(Popeye domain-containing protein 1)(Popeye protein 1) [Source:UniProtKB/Swiss-Prot;Acc:Q8NE79]	scaffold_526	631791	651318	-1	BVES				ENSG00000112276	BVES	ENSP00000337259	ortholog_one2one	61	65
ENSXETG00000011846	bysl	Xl.5839	NM_001091589	hypothetical protein MGC81422 (MGC81422), mRNA.	463	403.495	0.871479	941995	432128	XB-FEAT-941995	ENSXETT00000025892	MGC97811 protein. [Source:UniProtKB/TrEMBL;Acc:Q5EB24]	scaffold_41	1217382	1228105	-1	Q5EB24_XENTR	Str.1362			ENSG00000112578	BYSL	ENSP00000230340	ortholog_one2one	73	74
NA	bzw1	Xl.76633	NM_001086822	basic leucine zipper and W2 domains 1 (bzw1), mRNA.	1298	735.08	0.566317	5740553	379983	NA	NA	NA	NA	NA	NA	NA	NA	NA	NA	NA	NA	NA	NA	NA	NA	NA
ENSXETG00000006150	c10orf104	Xl.7541	NM_001092054	MGC80317 protein (MGC80317), mRNA.	90	120.649	1.34054	953455	443949	XB-FEAT-953455	ENSXETT00000013527	MGC79744 protein. [Source:UniProtKB/TrEMBL;Acc:Q6DJQ9]	scaffold_179	547757	558630	1	BC075115.1	Str.1888	TEgg142f17.1	BC075115	ENSG00000166295	C10orf104	ENSP00000299381	ortholog_one2one	95	72
ENSXETG00000006150	c10orf104	Xl.7541	NM_001092054	MGC80317 protein (MGC80317), mRNA.	90	120.649	1.34054	953455	443949	XB-FEAT-953455	ENSXETT00000013527	MGC79744 protein. [Source:UniProtKB/TrEMBL;Acc:Q6DJQ9]	scaffold_179	547757	558630	1	BC075115.1	Str.1888	BC075115.1	BC075115	ENSG00000166295	C10orf104	ENSP00000299381	ortholog_one2one	95	72
ENSXETG00000010237	c10orf119	Xl.3887	NM_001087089	hypothetical protein MGC52627 (flj13081), mRNA.	379	489.787	1.29231	5897998	380250	XB-FEAT-5897998	ENSXETT00000022569	MGC79802 protein. [Source:UniProtKB/TrEMBL;Acc:Q66JB9]	scaffold_605	381216	391133	-1	TEgg098e22.1	Str.19983	TEgg098e22.1	BC080982	ENSG00000197771	C10orf119	ENSP00000353098	ortholog_one2one	67	69
ENSXETG00000022608	c10orf137	Xl.47128	NM_001091521	hypothetical protein MGC83145 (MGC83145), mRNA.	141	144.619	1.02567	5867822	432052	XB-FEAT-5867822	ENSXETT00000048912		scaffold_32	4135120	4156849	-1					ENSG00000107938	C10orf137	ENSP00000349244	ortholog_one2many	40	72
ENSXETG00000007394	c10orf140	Xl.52870	NM_001096504	Dachshund-like with gill expression (dawg), mRNA.	42	35.955	0.856071	976605	735044	XB-FEAT-976605	ENSXETT00000016101		scaffold_47	3012481	3014817	1		Str.40347			ENSG00000179294	C17orf96	ENSP00000317905	ortholog_one2many	21	10
ENSXETG00000007394	c10orf140	Xl.52870	NM_001096504	Dachshund-like with gill expression (dawg), mRNA.	42	35.955	0.856071	976605	735044	XB-FEAT-976605	ENSXETT00000016101		scaffold_47	3012481	3014817	1		Str.40347			ENSG00000180592	C10orf140	ENSP00000410041	ortholog_one2many	47	56
NA	c10orf46	Xl.79550	NM_001097088	hypothetical protein LOC100036794 (LOC100036794), mRNA.	123	178.976	1.45509	5896293	100036794	NA	NA	NA	NA	NA	NA	NA	NA	NA	NA	NA	NA	NA	NA	NA	NA	NA
ENSXETG00000003529	c10orf58	Xl.6886	NM_001094392	MGC81827 protein (MGC81827), mRNA.	239	273.258	1.14334	962666	447722	XB-FEAT-962666	ENSXETT00000007618	Uncharacterized protein C10orf58 Precursor [Source:UniProtKB/Swiss-Prot;Acc:Q9BRX8]	scaffold_75	1172255	1176897	1	C10orf57				ENSG00000122378	C10orf57	ENSP00000361254	ortholog_one2one	67	73
ENSXETG00000006269	c10orf76	Xl.78881	NM_001093557	MGC80822 protein (MGC80822), mRNA.	410	445.842	1.08742	5897001	446861	XB-FEAT-5897001	ENSXETT00000013739	UPF0668 protein C10orf76 [Source:UniProtKB/Swiss-Prot;Acc:Q5T2E6]	scaffold_640	6238	84992	-1	C10orf76				ENSG00000120029	C10orf76	ENSP00000359050	ortholog_one2one	79	88
ENSXETG00000027540	c11orf10	Xl.77559	NM_001092261	MGC80619 protein (MGC80619), mRNA.	69	41.548	0.602145	1005559	444157	XB-FEAT-1005559	ENSXETT00000057416	MGC89859 protein. [Source:UniProtKB/TrEMBL;Acc:Q6DDB3]	scaffold_306	481036	481632	1	Q6DDB3_XENTR			BC077679	ENSG00000134825	C11orf10	ENSP00000257262	apparent_ortholog_one2one	97	98
ENSXETG00000001637	c11orf2	Xl.54030	NM_001095965	Protein fat-free homolog (ffr), mRNA.	95	88.689	0.933568	1005390	734484	XB-FEAT-1005390	ENSXETT00000003451	Hypothetical protein mgc108204. [Source:UniProtKB/TrEMBL;Acc:Q4V9Y0]	scaffold_296	1499603	1505695	1	Q4V9Y0_XENTR	Str.22588		BC096636	ENSG00000149823	C11orf2	ENSP00000279281	ortholog_one2one	64	72
ENSXETG00000001637	c11orf2	Xl.54030	NM_001095965	Protein fat-free homolog (ffr), mRNA.	95	88.689	0.933568	1005390	734484	XB-FEAT-1005390	ENSXETT00000003451	Hypothetical protein mgc108204. [Source:UniProtKB/TrEMBL;Acc:Q4V9Y0]	scaffold_296	1499603	1505695	1	Q4V9Y0_XENTR	Str.22588		BC096636	ENSG00000149823	C11orf2	ENSP00000279281	ortholog_one2one	64	72
ENSXETG00000001637	c11orf2	Xl.54030	NM_001095965	Protein fat-free homolog (ffr), mRNA.	95	88.689	0.933568	1005390	734484	XB-FEAT-1005390	ENSXETT00000003451	Hypothetical protein mgc108204. [Source:UniProtKB/TrEMBL;Acc:Q4V9Y0]	scaffold_296	1499603	1505695	1	Q4V9Y0_XENTR	Str.22588		BC096636	ENSG00000149823	C11orf2	ENSP00000279281	ortholog_one2one	64	72
ENSXETG00000025348	c11orf46	Xl.50508	NM_001096592	hypothetical protein MGC115732 (MGC115732), mRNA.	93	110.262	1.18561	5726292	735135	XB-FEAT-5726292	ENSXETT00000054138	Uncharacterized protein C11orf46 [Source:UniProtKB/Swiss-Prot;Acc:Q8N8R7]	scaffold_399	8163	11957	1	C11orf46				ENSG00000152219	C11orf46	ENSP00000282032	ortholog_one2one	34	62
ENSXETG00000018450	c11orf54	Xl.32888	NM_001092578	MGC81809 protein (MGC81809), mRNA.	52	46.342	0.891192	1010633	444476	XB-FEAT-1010633	ENSXETT00000039959		scaffold_23	4343750	4349625	1	TEgg069a24.1	Str.27282	TEgg069a24.1		ENSG00000182919	C11orf54	ENSP00000346403	ortholog_one2one	64	63
ENSXETG00000016045	c11orf58	Xl.32477	NM_001097813	hypothetical protein LOC100037094 (LOC100037094), mRNA.	194	178.177	0.918438	5721735	100037094	XB-FEAT-5721735	ENSXETT00000034992	Small acidic protein [Source:UniProtKB/Swiss-Prot;Acc:O00193]	scaffold_805	228809	235782	1	C11orf58	Str.5966			ENSG00000110696	C11orf58	ENSP00000228136	ortholog_one2one	38	50
ENSXETG00000024963	c11orf59	Xl.5861	NM_001086729	hypothetical protein MGC64437 (flj20625), mRNA.	103	148.614	1.44285	5879625	379890	XB-FEAT-5879625	ENSXETT00000053635	Hypothetical protein MGC76299. [Source:UniProtKB/TrEMBL;Acc:Q6P2W7]	scaffold_1642	2924	7458	-1	BC064269.1	Str.20238	BC064269.1	BC064269	ENSG00000149357	C11orf59	ENSP00000278671	ortholog_one2one	73	72
ENSXETG00000021567	c11orf60	Xl.14868	NM_001096924	hypothetical protein MGC154753 (MGC154753), mRNA.	121	92.684	0.765983	986152	779304	XB-FEAT-986152	ENSXETT00000046600	UPF0360 protein C11orf60 [Source:UniProtKB/Swiss-Prot;Acc:Q9NQC8]	scaffold_124	223081	237498	-1	C11orf60				ENSG00000118096	C11orf60	ENSP00000264020	ortholog_one2one	58	60
ENSXETG00000014469	c11orf65	Xl.48479	NM_001095354	hypothetical LOC496098 (LOC496098), mRNA.	3	1.598	0.532667	952410	496098	XB-FEAT-952410	ENSXETT00000031657	Uncharacterized protein C11orf65 [Source:UniProtKB/Swiss-Prot;Acc:Q8NCR3]	scaffold_119	2440896	2448715	-1	C11orf65				ENSG00000166323	C11orf65	ENSP00000376799	ortholog_one2one	45	46
ENSXETG00000022178	c11orf70	Xl.50192	NM_001095220	hypothetical LOC495953 (LOC495953), mRNA.	7	6.392	0.913143	943456	495953	XB-FEAT-943456	ENSXETT00000047995	Hypothetical protein LOC496912. [Source:UniProtKB/TrEMBL;Acc:Q5I0R4]	scaffold_119	43118	68854	1	Q5I0R4_XENTR	Str.27788		BC088061	ENSG00000137691	C11orf70	ENSP00000414390	ortholog_one2many	58	58
ENSXETG00000006702	c11orf9	Xl.48956	NM_001094290	MGC84361 protein (MGC84361), mRNA.	2	3.196	1.598	1020967	447583	XB-FEAT-1020967	ENSXETT00000014662	Uncharacterized protein C11orf9 [Source:UniProtKB/Swiss-Prot;Acc:Q9Y2G1]	scaffold_306	488286	513289	-1	C11orf9				ENSG00000124920	C11orf9	ENSP00000278836	ortholog_one2one	56	60
ENSXETG00000012666	c12orf10	Xl.24401	NM_001095338	hypothetical LOC496075 (LOC496075), mRNA.	98	75.905	0.774541	1004332	496075	XB-FEAT-1004332	ENSXETT00000027716	UPF0160 protein MYG1, mitochondrial Precursor [Source:UniProtKB/Swiss-Prot;Acc:Q9HB07]	scaffold_226	1120734	1127407	-1	C12orf10				ENSG00000139637	C12orf10	ENSP00000267103	ortholog_one2one	51	52
ENSXETG00000016500	c12orf11	Xl.70202	NM_001092723	MGC84115 protein (MGC84115), mRNA.	646	884.493	1.36918	997275	444621	XB-FEAT-997275	ENSXETT00000054754	MGC89452 protein. [Source:UniProtKB/TrEMBL;Acc:Q6DIK0]	scaffold_1206	96	8478	-1	TGas007o21.1				ENSG00000064102	C12orf11	ENSP00000261191	ortholog_one2one	64	86
ENSXETG00000016500	c12orf11	Xl.70202	NM_001092723	MGC84115 protein (MGC84115), mRNA.	646	884.493	1.36918	997275	444621	XB-FEAT-997275	ENSXETT00000035984	MGC89452 protein. [Source:UniProtKB/TrEMBL;Acc:Q6DIK0]	scaffold_1206	96	8478	-1	TGas007o21.1		TGas007o21.1	BC075538	ENSG00000064102	C12orf11	ENSP00000261191	ortholog_one2one	64	86
ENSXETG00000027742	c12orf32	Xl.15847	NM_001112879	hypothetical protein LOC100127313 (LOC100127313), mRNA.	51	34.357	0.673667	975005	100127313	XB-FEAT-975005	ENSXETT00000057726		scaffold_766	354065	358972	-1	TEgg020o22.1	Str.20792	TEgg020o22.1		ENSG00000171792	C12orf32	ENSP00000307052	ortholog_one2one	30	30
ENSXETG00000005966	c12orf4	Xl.21927	NM_001085975	similar to chromosome 12 open reading frame 4 (MGC53313), mRNA.	151	274.856	1.82024	994281	379131	XB-FEAT-994281	ENSXETT00000013117	MGC79726 protein. [Source:UniProtKB/TrEMBL;Acc:Q68F89]	scaffold_597	27842	47708	1	BC079954.1		BC079954.1	BC079954	ENSG00000047621	C12orf4	ENSP00000261250	ortholog_one2one	57	83
ENSXETG00000009782	c12orf41	Xl.685	NM_001087340	hypothetical protein MGC52525 (flj20436), mRNA.	484	488.189	1.00865	972362	380503	XB-FEAT-972362	ENSXETT00000021545	Uncharacterized protein C12orf41 [Source:UniProtKB/Swiss-Prot;Acc:Q9H9L4]	scaffold_130	1189923	1201361	-1	C12orf41				ENSG00000139620	C12orf41	ENSP00000415436	ortholog_one2one	60	59
ENSXETG00000009782	c12orf41	Xl.685	NM_001087340	hypothetical protein MGC52525 (flj20436), mRNA.	484	488.189	1.00865	972362	380503	XB-FEAT-972362	ENSXETT00000021547	Uncharacterized protein C12orf41 [Source:UniProtKB/Swiss-Prot;Acc:Q9H9L4]	scaffold_130	1189923	1201361	-1	C12orf41				ENSG00000139620	C12orf41	ENSP00000415436	ortholog_one2one	60	59
NA	c12orf44	Xl.77017	NM_001093200	MGC80090 protein (MGC80090), mRNA.	17	53.533	3.149	5873848	446504	NA	NA	NA	NA	NA	NA	NA	NA	NA	NA	NA	NA	NA	NA	NA	NA	NA
ENSXETG00000002534	c12orf48	Xl.47337	NM_001096441	hypothetical protein MGC132179 (MGC132179), mRNA.	183	143.021	0.781536	1004673	734977	XB-FEAT-1004673	ENSXETT00000005393		scaffold_243	133313	152133	-1	TGas059b17.1	Str.6072	TGas059b17.1		ENSG00000185480	C12orf48	ENSP00000411313	ortholog_one2one	48	48
ENSXETG00000028044	c12orf49	Xl.4670	NM_001092376	MGC80896 protein (MGC80896), mRNA.	64	95.081	1.48564	5956984	444272	XB-FEAT-5956984	ENSXETT00000058217	UPF0454 protein C12orf49 Precursor [Source:UniProtKB/Swiss-Prot;Acc:Q9H741]	scaffold_210	723511	728593	-1	C12orf49				ENSG00000111412	C12orf49	ENSP00000261318	ortholog_one2one	80	80
ENSXETG00000005971	c12orf5	Xl.54011	NM_001096044	TP53-induced glycolysis and apoptosis regulator (tigar), mRNA.	25	10.387	0.41548	1008471	734566	XB-FEAT-1008471	ENSXETT00000013129	Probable fructose-2,6-bisphosphatase TIGAR (EC 3.1.3.46)(TP53-induced glycolysis and apoptosis regulator) [Source:UniProtKB/Swiss-Prot;Acc:Q9NQ88]	scaffold_597	205975	212469	-1	C12orf5				ENSG00000078237	C12orf5	ENSP00000179259	ortholog_one2one	50	50
ENSXETG00000023908	c12orf57	Xl.26404	NM_001093951	MGC86198 protein (MGC86198), mRNA.	97	70.312	0.724866	5797259	447244	XB-FEAT-5797259	ENSXETT00000051555	Hypothetical protein MGC76235. [Source:UniProtKB/TrEMBL;Acc:Q6P7L0]	scaffold_735	136171	137145	1	TNeu030m04.1	Str.5323	TNeu030m04.1	BC061620	ENSG00000111678	C12orf57	ENSP00000229281	ortholog_one2one	30	47
ENSXETG00000023908	c12orf57	Xl.26404	NM_001093951	MGC86198 protein (MGC86198), mRNA.	97	70.312	0.724866	5797259	447244	XB-FEAT-5797259	ENSXETT00000051555	Hypothetical protein MGC76235. [Source:UniProtKB/TrEMBL;Acc:Q6P7L0]	scaffold_735	136171	137145	1	TNeu030m04.1	Str.5323	TNeu030m04.1	BC075420	ENSG00000111678	C12orf57	ENSP00000229281	ortholog_one2one	30	47
ENSXETG00000021666	c12orf66	Xl.23915	NM_001091566	UPF0536 protein (MGC82192), mRNA.	34	48.739	1.4335	958996	432102	XB-FEAT-958996	ENSXETT00000046844	UPF0536 protein C12orf66 [Source:UniProtKB/Swiss-Prot;Acc:Q96MD2]	scaffold_742	292101	297736	-1	C12orf66				ENSG00000174206	C12orf66	ENSP00000311486	ortholog_one2one	78	82
NA	c12orf72	Xl.35394	NM_001096568	UPF0516 protein (MGC115218), mRNA.	32	35.955	1.12359	5900997	735110	NA	NA	NA	NA	NA	NA	NA	NA	NA	NA	NA	NA	NA	NA	NA	NA	NA
ENSXETG00000015683	c13orf1	Xl.45095	NM_001094506	chromosome 13 open reading frame 1 (c13orf1), mRNA.	97	56.729	0.584835	1003352	494660	XB-FEAT-1003352	ENSXETT00000034212		scaffold_167	1630027	1640928	-1	TEgg078f12.1	Str.11085	TEgg078f12.1		ENSG00000123178	C13orf1	ENSP00000354774	ortholog_one2one	92	92
ENSXETG00000018908	c13orf15	Xl.77938	NM_001093976	MGC86361 protein (MGC86361), mRNA.	34	49.538	1.457	1006062	447269	XB-FEAT-1006062	ENSXETT00000041021	Response gene to complement 32 protein (RGC-32) [Source:UniProtKB/Swiss-Prot;Acc:Q9H4X1]	scaffold_336	517195	524469	1	C13orf15				ENSG00000102760	C13orf15	ENSP00000368664	ortholog_one2one	64	68
ENSXETG00000019168	c13orf26	Xl.53283	NM_001095256	hypothetical LOC495989 (LOC495989), mRNA.	1	4.794	4.794	976947	495989	XB-FEAT-976947	ENSXETT00000041559	Uncharacterized protein C13orf26 [Source:UniProtKB/Swiss-Prot;Acc:Q8N6G2]	scaffold_80	1897544	1908988	-1	C13orf26				ENSG00000175664	C13orf26	ENSP00000369840	ortholog_one2one	33	27
ENSXETG00000012353	c13orf34	Xl.76938	NM_001092891	MGC82049 protein (MGC82049), mRNA.	749	752.658	1.00488	5865523	444789	XB-FEAT-5865523	ENSXETT00000027003	Protein aurora borealis (HsBora) [Source:UniProtKB/Swiss-Prot;Acc:Q6PGQ7]	scaffold_13	2943819	2969252	-1	C13orf34				ENSG00000136122	C13orf34	ENSP00000367046	ortholog_one2one	45	46
ENSXETG00000015708	c14orf102	Xl.47133	NM_001091502	hypothetical protein MGC83828 (MGC83828), mRNA.	56	83.895	1.49812	960399	432030	XB-FEAT-960399	ENSXETT00000034250	UPF0614 protein C14orf102 [Source:UniProtKB/Swiss-Prot;Acc:Q9H7Z3]	scaffold_49	2268922	2291856	-1	C14orf102	Str.31676			ENSG00000119720	C14orf102	ENSP00000346335	ortholog_one2one	54	58
ENSXETG00000009122	c14orf104	Xl.58656	NM_001127771	Protein kintoun (ktu), mRNA.	244	238.102	0.975828	5887532	100158322	XB-FEAT-5887532	ENSXETT00000020006	Protein kintoun [Source:UniProtKB/Swiss-Prot;Acc:Q9NVR5]	scaffold_345	525305	528697	1	C14orf104				ENSG00000165506	C14orf104	ENSP00000298292	ortholog_one2one	31	34
ENSXETG00000027035	c14orf109	Xl.25600	NM_001094227	MGC83342 protein (MGC83342), mRNA.	21	35.156	1.6741	971512	447520	XB-FEAT-971512	ENSXETT00000056707	LOC497000 protein (Fragment). [Source:UniProtKB/TrEMBL;Acc:Q5HZT8]	scaffold_49	3250832	3256404	1	TEgg078g21.1		TEgg078g21.1	BC088890	ENSG00000153485	C14orf109	ENSP00000388431	ortholog_one2one	65	84
ENSXETG00000027035	c14orf109	Xl.25600	NM_001094227	MGC83342 protein (MGC83342), mRNA.	21	35.156	1.6741	971512	447520	XB-FEAT-971512	ENSXETT00000056705	LOC497000 protein (Fragment). [Source:UniProtKB/TrEMBL;Acc:Q5HZT8]	scaffold_49	3250832	3256404	1	TEgg078g21.1	Str.4165	TEgg078g21.1	BC088890	ENSG00000153485	C14orf109	ENSP00000388431	ortholog_one2one	65	84
ENSXETG00000014131	c14orf126	Xl.77979	NM_001096943	hypothetical protein MGC154882 (MGC154882), mRNA.	31	31.96	1.03097	971363	779324	XB-FEAT-971363	ENSXETT00000053474	Probable D-tyrosyl-tRNA(Tyr) deacylase 2 (EC 3.1.-.-) [Source:UniProtKB/Swiss-Prot;Acc:Q96FN9]	scaffold_37	1006927	1040340	1	C14orf126				ENSG00000129480	C14orf126	ENSP00000312224	ortholog_one2one	60	60
ENSXETG00000014131	c14orf126	Xl.77979	NM_001096943	hypothetical protein MGC154882 (MGC154882), mRNA.	31	31.96	1.03097	971363	779324	XB-FEAT-971363	ENSXETT00000030842	Probable D-tyrosyl-tRNA(Tyr) deacylase 2 (EC 3.1.-.-) [Source:UniProtKB/Swiss-Prot;Acc:Q96FN9]	scaffold_37	1006927	1040340	1	C14orf126				ENSG00000129480	C14orf126	ENSP00000312224	ortholog_one2one	60	60
ENSXETG00000011084	c14orf133	Xl.45455	NM_001095827	hypothetical protein MGC85203 (MGC85203), mRNA.	57	42.347	0.74293	992238	734344	XB-FEAT-992238	ENSXETT00000024211	Uncharacterized protein C14orf133 [Source:UniProtKB/Swiss-Prot;Acc:Q9H9C1]	scaffold_416	346568	361465	1	C14orf133				ENSG00000151445	VIPAR	ENSP00000403163	ortholog_one2one	63	70
ENSXETG00000026002	c14orf135	Xl.10462	NM_001089192	Pecanex-like protein C14orf135 homolog (LOC398632), mRNA.	635	647.19	1.0192	951149	398632	XB-FEAT-5731457	ENSXETT00000055064		scaffold_80	1935476	1941410	-1	TEgg024k11.1	Str.6123	TEgg024k11.1		ENSG00000102802	C13orf33	ENSP00000369849	ortholog_one2many	15	18
ENSXETG00000026002	c14orf135	Xl.10462	NM_001089192	Pecanex-like protein C14orf135 homolog (LOC398632), mRNA.	635	647.19	1.0192	5731457	398632	XB-FEAT-5731457	ENSXETT00000055064		scaffold_80	1935476	1941410	-1	TEgg024k11.1	Str.6123	TEgg024k11.1		ENSG00000102802	C13orf33	ENSP00000369849	ortholog_one2many	15	18
ENSXETG00000016956	c14orf135	Xl.10462	NM_001089192	Pecanex-like protein C14orf135 homolog (LOC398632), mRNA.	635	647.19	1.0192	5731457	398632	XB-FEAT-951149	ENSXETT00000036936	Pecanex-like protein C14orf135 (Hepatitis C virus F protein-binding protein 2)(HCV F protein-binding protein 2) [Source:UniProtKB/Swiss-Prot;Acc:Q63HM2]	scaffold_68	2880375	2905600	1	C14orf135	Str.42399			ENSG00000126773	C14orf135	ENSP00000385713	ortholog_one2one	60	59
ENSXETG00000016956	c14orf135	Xl.10462	NM_001089192	Pecanex-like protein C14orf135 homolog (LOC398632), mRNA.	635	647.19	1.0192	5731457	398632	XB-FEAT-951149	ENSXETT00000036936	Pecanex-like protein C14orf135 (Hepatitis C virus F protein-binding protein 2)(HCV F protein-binding protein 2) [Source:UniProtKB/Swiss-Prot;Acc:Q63HM2]	scaffold_68	2880375	2905600	1	C14orf135	Str.34257			ENSG00000126773	C14orf135	ENSP00000385713	ortholog_one2one	60	59
ENSXETG00000016956	c14orf135	Xl.10462	NM_001089192	Pecanex-like protein C14orf135 homolog (LOC398632), mRNA.	635	647.19	1.0192	951149	398632	XB-FEAT-951149	ENSXETT00000036936	Pecanex-like protein C14orf135 (Hepatitis C virus F protein-binding protein 2)(HCV F protein-binding protein 2) [Source:UniProtKB/Swiss-Prot;Acc:Q63HM2]	scaffold_68	2880375	2905600	1	C14orf135	Str.42399			ENSG00000126773	C14orf135	ENSP00000385713	ortholog_one2one	60	59
ENSXETG00000016956	c14orf135	Xl.10462	NM_001089192	Pecanex-like protein C14orf135 homolog (LOC398632), mRNA.	635	647.19	1.0192	951149	398632	XB-FEAT-951149	ENSXETT00000036936	Pecanex-like protein C14orf135 (Hepatitis C virus F protein-binding protein 2)(HCV F protein-binding protein 2) [Source:UniProtKB/Swiss-Prot;Acc:Q63HM2]	scaffold_68	2880375	2905600	1	C14orf135	Str.34257			ENSG00000126773	C14orf135	ENSP00000385713	ortholog_one2one	60	59
ENSXETG00000024869	c14orf147	Xl.19048	NM_001092102	MGC82473 protein (MGC82473), mRNA.	90	71.91	0.799	949951	443997	XB-FEAT-949951	ENSXETT00000053478	MGC79471 protein. [Source:UniProtKB/TrEMBL;Acc:Q6DFT6]	scaffold_37	457897	462685	1	Q6DFT6_XENTR			BC076647	ENSG00000165389	C14orf147	ENSP00000298130	ortholog_one2one	85	76
ENSXETG00000012195	c14orf166	Xl.50005	NM_001095368	hypothetical LOC496146 (LOC496146), mRNA.	7	7.191	1.02729	973281	496146	XB-FEAT-973281	ENSXETT00000026621	UPF0568 protein C14orf166 [Source:UniProtKB/Swiss-Prot;Acc:Q9Y224]	scaffold_247	1646047	1653869	-1	C14orf166	Str.9974			ENSG00000087302	C14orf166	ENSP00000261700	ortholog_one2one	83	84
ENSXETG00000013218	c14orf179	Xl.52277	NM_001096293	hypothetical protein MGC131243 (MGC131243), mRNA.	11	5.593	0.508455	5909248	734826	XB-FEAT-5909248	ENSXETT00000028939		scaffold_389	1052996	1061702	1	TNeu143e16.1	Str.21546	TNeu143e16.1		ENSG00000119650	C14orf179	ENSP00000238628	ortholog_one2one	50	53
ENSXETG00000008138	c14orf21	Xl.3181	NM_001086566	hypothetical protein MGC69156 (MGC69156), mRNA.	404	517.752	1.28156	5918854	379727	XB-FEAT-5918854	ENSXETT00000017831	Pumilio domain-containing protein C14orf21 [Source:UniProtKB/Swiss-Prot;Acc:Q86U38]	scaffold_279	976995	982811	-1	C14orf21				ENSG00000196943	C14orf21	ENSP00000267425	ortholog_one2one	47	47
ENSXETG00000011067	c14orf4	Xl.48970	NM_001094252	MGC83957 protein (MGC83957), mRNA.	317	402.696	1.27033	968641	447545	XB-FEAT-968641	ENSXETT00000024188	Enhanced at puberty protein 1 [Source:UniProtKB/Swiss-Prot;Acc:Q9H1B7]	scaffold_416	53372	55444	1	C14orf4				ENSG00000119669	C14orf4	ENSP00000238647	ortholog_one2one	64	74
ENSXETG00000002847	c14orf45	Xl.66678	NM_001097083	hypothetical protein LOC100036788 (LOC100036788), mRNA.	1	5.593	5.593	5831964	100036788	XB-FEAT-5831964	ENSXETT00000006215	Uncharacterized protein C14orf45 [Source:UniProtKB/Swiss-Prot;Acc:Q8ND07]	scaffold_389	546208	549855	1	C14orf45				ENSG00000119636	C14orf45	ENSP00000377575	ortholog_one2one	28	57
ENSXETG00000012978	c15orf26	Xl.2458	NM_001095284	hypothetical LOC496017 (LOC496017), mRNA.	18	11.985	0.665833	963874	496017	XB-FEAT-963874	ENSXETT00000028439	Uncharacterized protein C15orf26 [Source:UniProtKB/Swiss-Prot;Acc:Q6P656]	scaffold_22	2600964	2605969	1	C15orf26				ENSG00000156206	C15orf26	ENSP00000410501	ortholog_one2one	43	47
ENSXETG00000011204	c15orf29	Xl.50364	NM_001095820	hypothetical protein MGC85168 (MGC85168), mRNA.	16	17.578	1.09862	945110	734337	XB-FEAT-945110	ENSXETT00000024471	Uncharacterized protein C15orf29 [Source:UniProtKB/Swiss-Prot;Acc:Q9H079]	scaffold_273	91392	100144	1	C15orf29				ENSG00000134152	C15orf29	ENSP00000256544	ortholog_one2one	64	64
ENSXETG00000012896	c15orf41	Xl.70816	NM_001096741	Uncharacterized protein C15orf41 homolog (MGC81209), mRNA.	66	110.262	1.67064	941817	779112	XB-FEAT-941817	ENSXETT00000028204		scaffold_37	2851947	2999219	1	TTpA007f23.1	Str.12368	TTpA007f23.1		ENSG00000186073	C15orf41	ENSP00000401362	ortholog_one2one	74	68
ENSXETG00000015486	c15orf63	Xl.78207	NM_001093721	MGC85228 protein (MGC85228), mRNA.	241	126.242	0.523826	999051	447079	XB-FEAT-999051	ENSXETT00000033788		scaffold_22	3533934	3536258	-1					ENSG00000140264	SERF2	ENSP00000336922	ortholog_one2many	62	90
ENSXETG00000015486	c15orf63	Xl.78207	NM_001093721	MGC85228 protein (MGC85228), mRNA.	241	126.242	0.523826	999051	447079	XB-FEAT-999051	ENSXETT00000033788		scaffold_22	3533934	3536258	-1					ENSG00000242028	HYPK	ENSP00000401155	ortholog_one2many	85	90
ENSXETG00000020260	c16orf13	Xl.10373	NM_001096028	UPF0585 protein C16orf13 homolog (MGC115419), mRNA.	139	127.041	0.913964	981692	734549	XB-FEAT-981692	ENSXETT00000043698	UPF0585 protein C16orf13 [Source:UniProtKB/Swiss-Prot;Acc:Q96S19]	scaffold_27	718926	722509	-1	C16orf13				ENSG00000130731	LA16c-398G5.2	ENSP00000380784	ortholog_one2one	24	20
ENSXETG00000001136	c16orf35	Xl.31094	NM_001089801	hypothetical protein MGC68624 (MGC68624), mRNA.	109	123.046	1.12886	5818914	398836	XB-FEAT-5818914	ENSXETT00000002483	UPF0171 protein C16orf35 (Alpha-globin regulatory element-containing gene protein)(Protein CGTHBA)(-14 gene protein) [Source:UniProtKB/Swiss-Prot;Acc:Q12980]	scaffold_357	1148096	1183899	1	C16orf35				ENSG00000103148	C16orf35	ENSP00000382834	ortholog_one2one	83	81
ENSXETG00000013161	c16orf5	Xl.1506	NM_001085910	hypothetical protein MGC52765 (MGC52765), mRNA.	66	31.96	0.484242	5752850	379066	XB-FEAT-5752850	ENSXETT00000028817	MGC97537 protein. [Source:UniProtKB/TrEMBL;Acc:Q5BJ83]	scaffold_5918	278	1715	1	Q5BJ83_XENTR	Str.5174		BC091584	ENSG00000089486	C16orf5	ENSP00000351975	ortholog_one2one	46	58
NA	c16orf52-a	Xl.80274	NM_001091868	MGC81162 protein (MGC81162), mRNA.	120	85.493	0.712442	5865780	443762	NA	NA	NA	NA	NA	NA	NA	NA	NA	NA	NA	NA	NA	NA	NA	NA	NA
NA	c16orf52-b	Xl.29350	NM_001086299	hypothetical protein MGC64341 (MGC64341), mRNA.	142	132.634	0.934042	5865780	379458	NA	NA	NA	NA	NA	NA	NA	NA	NA	NA	NA	NA	NA	NA	NA	NA	NA
ENSXETG00000004672	c16orf53	Xl.59865	NM_001096862	hypothetical protein MGC154407 (MGC154407), mRNA.	71	70.312	0.99031	5914138	779241	XB-FEAT-5914138	ENSXETT00000010156	PAXIP1-associated protein 1 (PTIP-associated protein 1) [Source:UniProtKB/Swiss-Prot;Acc:Q9BTK6]	scaffold_1489	17004	19189	-1	C16orf53	Str.16387			ENSG00000185928	C16orf53	ENSP00000326519	ortholog_one2one	50	56
ENSXETG00000008699	c16orf72	Xl.24744	NM_001089731	hypothetical protein MGC68553 (MGC68553), mRNA.	390	381.123	0.977238	957507	398798	XB-FEAT-957507	ENSXETT00000019036		scaffold_487	601922	612980	1	TEgg029f10.1	Str.27120	TEgg029f10.1		ENSG00000182831	C16orf72	ENSP00000331720	ortholog_one2one	88	92
ENSXETG00000027066	c17orf28	Xl.24293	NM_001105274	hypothetical protein LOC100125672 (LOC100125672), mRNA.	48	15.181	0.316271	5807372	100125672	XB-FEAT-5807372	ENSXETT00000056750	Hypothetical protein MGC76040. [Source:UniProtKB/TrEMBL;Acc:Q6P254]	scaffold_545	24604	41393	-1	BC064723.1	Str.20507	BC064723.1	BC064723	ENSG00000167861	C17orf28	ENSP00000413520	ortholog_one2one	82	82
ENSXETG00000011037	c17orf48	Xl.15733	NM_001086959	chromosome 17 open reading frame 48 (c17orf48), mRNA.	141	99.875	0.708333	5815850	380120	XB-FEAT-5815850	ENSXETT00000024142	MGC79502 protein. [Source:UniProtKB/TrEMBL;Acc:Q66JJ3]	scaffold_178	303803	309170	-1	BC080891.1	Str.26786	BC080891.1	BC080891	ENSG00000170222	C17orf48	ENSP00000385114	ortholog_one2one	51	51
ENSXETG00000017227	c17orf49	Xl.83565	NM_001091155	hypothetical protein MGC81096 (MGC81096), mRNA.	38	23.171	0.609763	5900246	414580	XB-FEAT-5900246	ENSXETT00000037526	Uncharacterized potential DNA-binding protein C17orf49 [Source:UniProtKB/Swiss-Prot;Acc:Q8IXM2]	scaffold_556	50804	54706	-1	C17orf49				ENSG00000161939	C17orf49	ENSP00000411851	ortholog_one2one	66	64
ENSXETG00000017227	c17orf49	Xl.83565	NM_001091155	hypothetical protein MGC81096 (MGC81096), mRNA.	38	23.171	0.609763	5900246	414580	XB-FEAT-5900246	ENSXETT00000037525	Uncharacterized potential DNA-binding protein C17orf49 [Source:UniProtKB/Swiss-Prot;Acc:Q8IXM2]	scaffold_556	50804	54706	-1	C17orf49	Str.48966			ENSG00000161939	C17orf49	ENSP00000411851	ortholog_one2one	66	64
ENSXETG00000026647	c17orf58	Xl.72166	NM_001098677	hypothetical protein LOC100049720 (LOC100049720), mRNA.	13	21.573	1.65946	6457586	100049720	XB-FEAT-6457586	ENSXETT00000003355		scaffold_1159	71	46160	1						NA			NA	NA
ENSXETG00000019252	c17orf63	Xl.80869	NM_001094184	MGC81783 protein (MGC81783), mRNA.	183	217.328	1.18758	5886454	447477	XB-FEAT-5886454	ENSXETT00000041711	Uncharacterized protein C17orf63 [Source:UniProtKB/Swiss-Prot;Acc:Q8WU58]	scaffold_305	980061	983238	1	C17orf63				ENSG00000173065	C17orf63	ENSP00000343115	ortholog_one2one	71	62
ENSXETG00000012965	c17orf85	Xl.33463	NM_001093184	MGC79111 protein (MGC79111), mRNA.	981	765.442	0.780267	5831121	446488	XB-FEAT-5831121	ENSXETT00000028410	Uncharacterized protein C17orf85 (Protein ELG) [Source:UniProtKB/Swiss-Prot;Acc:Q53F19]	scaffold_142	2125548	2147019	1	C17orf85				ENSG00000074356	C17orf85	ENSP00000373657	ortholog_one2one	60	66
ENSXETG00000002149	c18orf10	Xl.48829	NM_001093848	MGC85408 protein (MGC85408), mRNA.	13	4.794	0.368769	5836443	447140	XB-FEAT-5836443	ENSXETT00000004577	Tubulin polyglutamylase complex subunit 2 (PGs2) [Source:UniProtKB/Swiss-Prot;Acc:Q68CL5]	scaffold_638	110242	124241	1	C18orf10	Str.21811			ENSG00000134779	C18orf10	ENSP00000335144	ortholog_one2one	57	62
ENSXETG00000014708	c18orf19	Xl.53434	NM_001095415	hypothetical LOC496228 (LOC496228), mRNA.	45	66.317	1.47371	944381	496228	XB-FEAT-944381	ENSXETT00000032238	Uncharacterized protein C18orf19 [Source:UniProtKB/Swiss-Prot;Acc:Q96ND0]	scaffold_186	835786	855921	1	C18orf19				ENSG00000177150	C18orf19	ENSP00000412308	ortholog_one2one	53	52
ENSXETG00000021498	c18orf25	Xl.29431	NM_001086886	hypothetical protein MGC68871 (mgc12909), mRNA.	70	117.453	1.6779	988445	380047	XB-FEAT-988445	ENSXETT00000046482	Uncharacterized protein C18orf25 [Source:UniProtKB/Swiss-Prot;Acc:Q96B23]	scaffold_217	362284	397088	-1	C18orf25				ENSG00000152242	C18orf25	ENSP00000282059	ortholog_one2one	67	67
ENSXETG00000021498	c18orf25	Xl.29431	NM_001086886	hypothetical protein MGC68871 (mgc12909), mRNA.	70	117.453	1.6779	988445	380047	XB-FEAT-988445	ENSXETT00000046481	Uncharacterized protein C18orf25 [Source:UniProtKB/Swiss-Prot;Acc:Q96B23]	scaffold_217	362284	397088	-1	C18orf25				ENSG00000152242	C18orf25	ENSP00000282059	ortholog_one2one	67	67
ENSXETG00000023559	c18orf55	Xl.9300	NM_001094664	hypothetical LOC494838 (LOC494838), mRNA.	34	54.332	1.598	1009767	494838	XB-FEAT-1009767	ENSXETT00000050834		scaffold_873	43223	51222	1	TEgg075k22.1	Str.30433	TEgg075k22.1		ENSG00000075336	C18orf55	ENSP00000169551	ortholog_one2one	52	55
ENSXETG00000023559	c18orf55	Xl.9300	NM_001094664	hypothetical LOC494838 (LOC494838), mRNA.	34	54.332	1.598	1009767	494838	XB-FEAT-1009767	ENSXETT00000050834		scaffold_873	43223	51222	1	TEgg075k22.1	Str.5951	TEgg075k22.1		ENSG00000075336	C18orf55	ENSP00000169551	ortholog_one2one	52	55
ENSXETG00000010060	c18orf8	Xl.75996	NM_001114775	hypothetical protein LOC100137621 (LOC100137621), mRNA.	28	51.136	1.82629	1003492	100137621	XB-FEAT-1003492	ENSXETT00000022176	Uncharacterized protein C18orf8 (Colon cancer-associated protein Mic1)(Mic-1) [Source:UniProtKB/Swiss-Prot;Acc:Q96DM3]	scaffold_171	468628	482207	-1	C18orf8				ENSG00000141452	C18orf8	ENSP00000269221	ortholog_one2one	20	61
ENSXETG00000012924	c19orf2	Xl.1937	NM_001093262	MGC81469 protein (MGC81469), mRNA.	111	137.428	1.23809	960710	446566	XB-FEAT-960710	ENSXETT00000028289	Unconventional prefoldin RPB5 interactor (RNA polymerase II subunit 5-mediating protein)(RPB5-mediating protein)(Protein NNX3) [Source:UniProtKB/Swiss-Prot;Acc:O94763]	scaffold_94	2764340	2787203	-1	C19orf2				ENSG00000105176	C19orf2	ENSP00000376097	ortholog_one2one	50	56
ENSXETG00000006382	c19orf28	Xl.46711	NM_001091125	hypothetical protein MGC81076 (MGC81076), mRNA.	30	10.387	0.346233	995522	414547	XB-FEAT-995522	ENSXETT00000013966	Hypothetical LOC496869. [Source:UniProtKB/TrEMBL;Acc:Q5M7K1]	scaffold_768	6228	37612	1	c19orf28	Str.19055	c19orf28	BC088599	ENSG00000161091	C19orf28	ENSP00000381566	ortholog_one2one	44	59
ENSXETG00000027542	c19orf40	Xl.15831	NM_001095303	hypothetical LOC496036 (LOC496036), mRNA.	40	30.362	0.75905	953287	496036	XB-FEAT-953287	ENSXETT00000010687	Fanconi anemia-associated protein of 24 kDa [Source:UniProtKB/Swiss-Prot;Acc:Q9BTP7]	scaffold_170	1960111	1963806	-1	C19orf40	Str.16713			ENSG00000131944	C19orf40	ENSP00000254262	ortholog_one2one	56	56
ENSXETG00000016954	c19orf47	Xl.57116	NM_001092598	MGC81894 protein (MGC81894), mRNA.	574	373.133	0.650057	5907419	444496	XB-FEAT-5907419	ENSXETT00000036932	MGC79696 protein. [Source:UniProtKB/TrEMBL;Acc:Q6DFP8]	scaffold_409	354268	363939	1	TGas092l21.1	Str.1068	TGas092l21.1		ENSG00000160392	C19orf47	ENSP00000350556	ortholog_one2one	56	59
ENSXETG00000023203	c19orf50	Xl.50863	NM_001093315	MGC82257 protein (MGC82257), mRNA.	3	7.191	2.397	5898619	446619	XB-FEAT-5898619	ENSXETT00000050161	UPF0459 protein C19orf50 [Source:UniProtKB/Swiss-Prot;Acc:Q9BQD3]	scaffold_580	594468	600953	-1	C19orf50				ENSG00000105700	C19orf50	ENSP00000222307	ortholog_one2one	63	57
ENSXETG00000024867	c19orf52	Xl.3175	NM_001096950	hypothetical protein MGC154907 (MGC154907), mRNA.	183	108.664	0.593792	959665	779331	XB-FEAT-959665	ENSXETT00000053476	Hypothetical LOC496469. [Source:UniProtKB/TrEMBL;Acc:Q5XH85]	scaffold_1120	127346	129225	-1	BC084188.1	Str.12638	TGas128o11.1	BC084188	ENSG00000142444	C19orf52	ENSP00000270502	ortholog_one2one	45	49
ENSXETG00000024867	c19orf52	Xl.3175	NM_001096950	hypothetical protein MGC154907 (MGC154907), mRNA.	183	108.664	0.593792	959665	779331	XB-FEAT-959665	ENSXETT00000053476	Hypothetical LOC496469. [Source:UniProtKB/TrEMBL;Acc:Q5XH85]	scaffold_1120	127346	129225	-1	BC084188.1	Str.12638	BC084188.1	BC084188	ENSG00000142444	C19orf52	ENSP00000270502	ortholog_one2one	45	49
ENSXETG00000025826	c19orf56	Xl.38478	NM_001091094	hypothetical protein MGC81480 (MGC81480), mRNA.	544	554.506	1.01931	1008771	414514	XB-FEAT-1008771	ENSXETT00000054813	UPF0139 membrane protein C19orf56 [Source:UniProtKB/Swiss-Prot;Acc:Q9Y284]	scaffold_649	556057	560158	-1	C19orf56				ENSG00000105583	C19orf56	ENSP00000222190	ortholog_one2one	85	85
ENSXETG00000021600	c19orf6	Xl.25580	NM_001094163	MGC81609 protein (MGC81609), mRNA.	87	70.312	0.808184	5753985	447456	XB-FEAT-5753985	ENSXETT00000046683	Membralin [Source:UniProtKB/Swiss-Prot;Acc:Q4ZIN3]	scaffold_289	789694	809871	1	C19orf6				ENSG00000182087	C19orf6	ENSP00000349087	ortholog_one2one	65	65
ENSXETG00000004098	c19orf61	Xl.53046	NM_001097020	hypothetical protein MGC154467 (MGC154467), mRNA.	90	39.95	0.443889	990836	779402	XB-FEAT-990836	ENSXETT00000008862	Protein SMG9 (Protein smg-9 homolog) [Source:UniProtKB/Swiss-Prot;Acc:Q9H0W8]	scaffold_325	1166168	1176377	-1	C19orf61				ENSG00000105771	C19orf61	ENSP00000270066	ortholog_one2one	72	74
ENSXETG00000004098	c19orf61	Xl.53046	NM_001097020	hypothetical protein MGC154467 (MGC154467), mRNA.	90	39.95	0.443889	990836	779402	XB-FEAT-990836	ENSXETT00000008865	Protein SMG9 (Protein smg-9 homolog) [Source:UniProtKB/Swiss-Prot;Acc:Q9H0W8]	scaffold_325	1166168	1176377	-1	C19orf61				ENSG00000105771	C19orf61	ENSP00000270066	ortholog_one2one	72	74
ENSXETG00000025571	c19orf62	Xl.3908	NM_001092916	MGC84305 protein (MGC84305), mRNA.	67	41.548	0.620119	5731068	444814	XB-FEAT-5731068	ENSXETT00000054427	Hypothetical LOC496740. [Source:UniProtKB/TrEMBL;Acc:Q5M8J0]	scaffold_94	532053	547283	-1	TGas110l04.1		TGas110l04.1	BC088001	ENSG00000105393	C19orf62	ENSP00000300965	ortholog_one2one	47	53
ENSXETG00000025571	c19orf62	Xl.3908	NM_001092916	MGC84305 protein (MGC84305), mRNA.	67	41.548	0.620119	5731068	444814	XB-FEAT-5731068	ENSXETT00000054428	Hypothetical LOC496740. [Source:UniProtKB/TrEMBL;Acc:Q5M8J0]	scaffold_94	532053	547283	-1	TGas110l04.1		TGas110l04.1	BC088001	ENSG00000105393	C19orf62	ENSP00000300965	ortholog_one2one	47	53
ENSXETG00000024985	c19orf63	Xl.75292	NM_001098706	hypothetical protein LOC100049769 (LOC100049769), mRNA.	38	26.367	0.693868	5788293	100049769	XB-FEAT-5788293	ENSXETT00000053654	Hypothetical protein MGC76288. [Source:UniProtKB/TrEMBL;Acc:Q6P7K5]	scaffold_382	946983	954342	-1	TNeu053m17.1		TNeu053m17.1	BC061625	ENSG00000161671	C19orf63	ENSP00000366119	ortholog_one2one	56	58
ENSXETG00000022042	c19orf66	Xl.47397	NM_001092585	MGC81857 protein (MGC81857), mRNA.	10	9.588	0.9588	951922	444483	XB-FEAT-951922	ENSXETT00000047716	UPF0515 protein C19orf66 [Source:UniProtKB/Swiss-Prot;Acc:Q9NUL5]	scaffold_92	647339	658490	1	C19orf66				ENSG00000130813	C19orf66	ENSP00000253110	ortholog_one2one	52	50
ENSXETG00000025934	c1d	Xl.77784	NM_001096337	hypothetical protein MGC131377 (c1d), mRNA.	260	278.052	1.06943	1014448	734871	XB-FEAT-1014448	ENSXETT00000054962	Nuclear nucleic acid-binding protein C1D (hC1D) [Source:UniProtKB/Swiss-Prot;Acc:Q13901]	scaffold_8	4257051	4277931	1	C1D	Str.6344			ENSG00000197223	C1D	ENSP00000384304	ortholog_one2one	51	64
ENSXETG00000025606	c1galt1c1	Xl.68788	NM_001094737	hypothetical LOC495031 (LOC495031), mRNA.	25	15.181	0.60724	941229	495031	XB-FEAT-941229	ENSXETT00000016199	MGC88924 protein. [Source:UniProtKB/TrEMBL;Acc:Q6DJ98]	scaffold_10	4897686	4906834	1	Q6DJ98_XENTR	Str.10889		BC075284	ENSG00000171155	C1GALT1C1	ENSP00000360363	ortholog_one2one	66	66
ENSXETG00000000216	c1orf107	Xl.2455	NM_001097103	hypothetical protein LOC100036812 (LOC100036812), mRNA.	258	185.368	0.718481	1002186	100036812	XB-FEAT-1002186	ENSXETT00000000454	Digestive organ expansion factor homolog [Source:UniProtKB/Swiss-Prot;Acc:Q68CQ4]	scaffold_108	639462	650007	-1	C1orf107				ENSG00000117597	C1orf107	ENSP00000419005	ortholog_one2one	57	56
ENSXETG00000000216	c1orf107	Xl.2455	NM_001097103	hypothetical protein LOC100036812 (LOC100036812), mRNA.	258	185.368	0.718481	1002186	100036812	XB-FEAT-1002186	ENSXETT00000000454	Digestive organ expansion factor homolog [Source:UniProtKB/Swiss-Prot;Acc:Q68CQ4]	scaffold_108	639462	650007	-1	C1orf107				ENSG00000117597	C1orf107	ENSP00000419005	ortholog_one2one	57	56
ENSXETG00000000216	c1orf107	Xl.2455	NM_001097103	hypothetical protein LOC100036812 (LOC100036812), mRNA.	258	185.368	0.718481	1002186	100036812	XB-FEAT-1002186	ENSXETT00000000454	Digestive organ expansion factor homolog [Source:UniProtKB/Swiss-Prot;Acc:Q68CQ4]	scaffold_108	639462	650007	-1	C1orf107				ENSG00000117597	C1orf107	ENSP00000419005	ortholog_one2one	57	56
ENSXETG00000008071	c1orf123	Xl.55440	NM_001096279	hypothetical protein MGC131180 (MGC131180), mRNA.	49	70.312	1.43494	5847258	734812	XB-FEAT-5847258	ENSXETT00000052918	UPF0587 protein C1orf123 [Source:UniProtKB/Swiss-Prot;Acc:Q9NWV4]	scaffold_1	5954853	5961190	-1	C1orf123				ENSG00000162384	C1orf123	ENSP00000294360	ortholog_one2one	67	63
ENSXETG00000008071	c1orf123	Xl.55440	NM_001096279	hypothetical protein MGC131180 (MGC131180), mRNA.	49	70.312	1.43494	5847258	734812	XB-FEAT-5847258	ENSXETT00000017687	UPF0587 protein C1orf123 [Source:UniProtKB/Swiss-Prot;Acc:Q9NWV4]	scaffold_1	5954853	5961190	-1	C1orf123	Str.21459			ENSG00000162384	C1orf123	ENSP00000294360	ortholog_one2one	67	63
ENSXETG00000025529	c1orf128	Xl.30364	NM_001092909	MGC83399 protein (MGC83399), mRNA.	202	202.946	1.00468	1000964	444807	XB-FEAT-1000964	ENSXETT00000054363	UPF0424 protein C1orf128 [Source:UniProtKB/Swiss-Prot;Acc:Q9GZP4]	scaffold_73	643051	648935	-1	C1orf128				ENSG00000057757	C1orf128	ENSP00000246151	ortholog_one2one	74	75
ENSXETG00000002510	c1orf144	Xl.77542	NM_001091898	MGC82291 protein (MGC82291), mRNA.	360	615.23	1.70897	5785974	443793	XB-FEAT-5785974	ENSXETT00000005350	Hypothetical protein MGC76116. [Source:UniProtKB/TrEMBL;Acc:Q6P320]	scaffold_2202	2590	7178	-1	BC064214.1	Str.216	BC064214.1	BC064214	ENSG00000055070	C1orf144	ENSP00000391840	ortholog_one2one	56	59
ENSXETG00000012806	c1orf156	Xl.15802	NM_001095222	hypothetical LOC495955 (LOC495955), mRNA.	76	51.136	0.672842	5811218	495955	XB-FEAT-5811218	ENSXETT00000027973	UPF0558 protein C1orf156 (Arsenic-transactivated protein 2)(AsTP2) [Source:UniProtKB/Swiss-Prot;Acc:O95568]	scaffold_13	5175361	5176470	-1	C1orf156				ENSG00000171806	C1orf156	ENSP00000307975	ortholog_one2one	43	44
ENSXETG00000020684	c1orf172	Xl.58335	NM_001114825	hypothetical protein LOC100137694 (LOC100137694), mRNA.	106	152.609	1.43971	1015288	100137694	XB-FEAT-1015288	ENSXETT00000044697	Uncharacterized protein C1orf172 [Source:UniProtKB/Swiss-Prot;Acc:Q8NAX2]	scaffold_106	2048401	2057006	-1	C1orf172				ENSG00000175707	C1orf172	ENSP00000319179	ortholog_one2one	41	45
ENSXETG00000020684	c1orf172	Xl.58335	NM_001114825	hypothetical protein LOC100137694 (LOC100137694), mRNA.	106	152.609	1.43971	1015288	100137694	XB-FEAT-1015288	ENSXETT00000044696	Uncharacterized protein C1orf172 [Source:UniProtKB/Swiss-Prot;Acc:Q8NAX2]	scaffold_106	2048401	2057006	-1	C1orf172				ENSG00000175707	C1orf172	ENSP00000319179	ortholog_one2one	41	45
ENSXETG00000017447	c1orf21	Xl.19422	NM_001092038	MGC80268 protein (MGC80268), mRNA.	53	87.89	1.6583	5830150	443933	XB-FEAT-5830150	ENSXETT00000037936	Uncharacterized protein C1orf21 (Cell proliferation-inducing gene 13 protein) [Source:UniProtKB/Swiss-Prot;Acc:Q9H246]	scaffold_69	1512200	1520918	-1	C1orf21				ENSG00000116667	C1orf21	ENSP00000235307	ortholog_one2one	71	69
NA	c1orf228	Xl.70450	NM_001097797	hypothetical protein LOC100037073 (LOC100037073), mRNA.	5	21.573	4.3146	1021744	100037073	NA	NA	NA	NA	NA	NA	NA	NA	NA	NA	NA	NA	NA	NA	NA	NA	NA
ENSXETG00000004539	c1orf25	Xl.76902	NM_001096790	N2,N2-dimethylguanosine tRNA methyltransferase-like (MGC98839), mRNA.	312	278.052	0.891192	940323	779165	XB-FEAT-940323	ENSXETT00000009854	TRM1-like protein [Source:UniProtKB/Swiss-Prot;Acc:Q7Z2T5]	scaffold_19	1894161	1907094	-1	C1orf25				ENSG00000121486	C1orf25	ENSP00000356476	ortholog_one2one	41	59
ENSXETG00000017388	c1orf27	Xl.15391	NM_001096723	hypothetical protein LOC779082 (odr4), mRNA.	172	168.589	0.980169	964877	779082	XB-FEAT-964877	ENSXETT00000053349	Protein odr-4 homolog (hODR-4)(Transactivated by transforming growth factor beta protein 1)(LAG1-interacting protein) [Source:UniProtKB/Swiss-Prot;Acc:Q5SWX8]	scaffold_69	1878742	1967567	1	C1orf27				ENSG00000157181	C1orf27	ENSP00000287859	ortholog_one2one	35	56
ENSXETG00000017388	c1orf27	Xl.15391	NM_001096723	hypothetical protein LOC779082 (odr4), mRNA.	172	168.589	0.980169	964877	779082	XB-FEAT-964877	ENSXETT00000053351	Protein odr-4 homolog (hODR-4)(Transactivated by transforming growth factor beta protein 1)(LAG1-interacting protein) [Source:UniProtKB/Swiss-Prot;Acc:Q5SWX8]	scaffold_69	1878742	1967567	1	C1orf27				ENSG00000157181	C1orf27	ENSP00000287859	ortholog_one2one	35	56
ENSXETG00000017388	c1orf27	Xl.15391	NM_001096723	hypothetical protein LOC779082 (odr4), mRNA.	172	168.589	0.980169	964877	779082	XB-FEAT-964877	ENSXETT00000037840	Protein odr-4 homolog (hODR-4)(Transactivated by transforming growth factor beta protein 1)(LAG1-interacting protein) [Source:UniProtKB/Swiss-Prot;Acc:Q5SWX8]	scaffold_69	1878742	1967567	1	C1orf27				ENSG00000157181	C1orf27	ENSP00000287859	ortholog_one2one	35	56
ENSXETG00000020733	c1orf43	Xl.18267	NM_001114810	hypothetical protein LOC100137673 (LOC100137673), mRNA.	63	47.141	0.74827	1009267	100137673	XB-FEAT-1009267	ENSXETT00000044796	Uncharacterized protein C1orf43 (Hepatitis C virus NS5A-transactivated protein 4)(HCV NS5A-transactivated protein 4)(Protein NICE-3)(S863-3) [Source:UniProtKB/Swiss-Prot;Acc:Q9BWL3]	scaffold_783	223516	226984	-1	C1orf43				ENSG00000143612	C1orf43	ENSP00000357507	ortholog_one2one	67	67
ENSXETG00000020733	c1orf43	Xl.18267	NM_001114810	hypothetical protein LOC100137673 (LOC100137673), mRNA.	63	47.141	0.74827	1009267	100137673	XB-FEAT-1009267	ENSXETT00000044797	Uncharacterized protein C1orf43 (Hepatitis C virus NS5A-transactivated protein 4)(HCV NS5A-transactivated protein 4)(Protein NICE-3)(S863-3) [Source:UniProtKB/Swiss-Prot;Acc:Q9BWL3]	scaffold_783	223516	226984	-1	C1orf43				ENSG00000143612	C1orf43	ENSP00000357507	ortholog_one2one	67	67
ENSXETG00000012074	c1orf50	Xl.47690	NM_001095225	hypothetical LOC495958 (LOC495958), mRNA.	422	471.41	1.11709	1004911	495958	XB-FEAT-1004911	ENSXETT00000014049		scaffold_257	1015576	1022489	1		Str.11019				NA			NA	NA
ENSXETG00000003097	c1orf52	Xl.7041	NM_001095774	UPF0690 protein C1orf52 homolog A (MGC85121), mRNA.	421	422.671	1.00397	975904	734290	XB-FEAT-975904	ENSXETT00000006724		scaffold_6	2258454	2265024	-1	TEgg012e12.1	Str.6881	TEgg012e12.1		ENSG00000162642	C1orf52	ENSP00000419417	ortholog_one2one	56	60
ENSXETG00000022643	c1orf55	Xl.7452	NM_001091389	hypothetical protein MGC83793 (MGC83793), mRNA.	840	1103.42	1.31359	5807808	431906	XB-FEAT-5807808	ENSXETT00000049016		scaffold_719	371360	376404	1	TEgg019d03.1	Str.6740	TEgg019d03.1		ENSG00000143751	C1orf55	ENSP00000272091	ortholog_one2one	47	44
ENSXETG00000019930	c1orf66	Xl.25332	NM_001095884	hypothetical protein MGC115057 (MGC115057), mRNA.	10	8.789	0.8789	5845704	734403	XB-FEAT-5845704	ENSXETT00000043130		scaffold_790	391301	406652	1	TEgg125j18.1	Str.38389	TEgg125j18.1		ENSG00000143303	C1orf66	ENSP00000357199	ortholog_one2many	53	42
ENSXETG00000001540	c1orf74	Xl.49943	NM_001095211	Uncharacterized protein C1orf74 homolog (LOC495943), mRNA.	7	1.598	0.228286	951024	495943	XB-FEAT-951024	ENSXETT00000003229	Hypothetical LOC496431. [Source:UniProtKB/TrEMBL;Acc:Q63ZZ4]	scaffold_61	1447614	1459128	-1	TEgg073c16.1	Str.27006	TEgg073c16.1	BC082737	ENSG00000162757	C1orf74	ENSP00000294811	ortholog_one2one	35	36
ENSXETG00000015918	c1orf77	Xl.45678	NM_001086146	hypothetical protein MGC52883 (MGC52883), mRNA.	768	902.071	1.17457	997790	379302	XB-FEAT-997790	ENSXETT00000034733	Hypothetical LOC496726. [Source:UniProtKB/TrEMBL;Acc:Q5M8K4]	scaffold_1803	7036	14184	1	Q5M8K4_XENTR	Str.6026		BC087986	ENSG00000160679	C1orf77	ENSP00000357683	ortholog_one2one	76	78
ENSXETG00000013449	c1orf89	Xl.18859	NM_001092428	MGC81021 protein (rsg1), mRNA.	20	25.568	1.2784	5914874	444324	XB-FEAT-5914874	ENSXETT00000029459	Miro domain-containing protein C1orf89 [Source:UniProtKB/Swiss-Prot;Acc:Q9BU20]	scaffold_1601	18515	20648	-1	C1orf89	Str.29188			ENSG00000132881	C1orf89	ENSP00000364749	ortholog_one2one	40	60
ENSXETG00000021363	c1qbp	Xl.77752	NM_001088909	similar to complement component 1, q subcomponent binding protein (LOC398432), mRNA.	198	247.69	1.25096	973231	398432	XB-FEAT-973231	ENSXETT00000055427	Complement component 1 Q subcomponent-binding protein, mitochondrial Precursor (Glycoprotein gC1qBP)(C1qBP)(GC1q-R protein)(Hyaluronan-binding protein 1)(Mitochondrial matrix protein p32)(p33) [Source:UniProtKB/Swiss-Prot;Acc:Q07021]	scaffold_241	1596574	1601841	-1	C1QBP				ENSG00000108561	C1QBP	ENSP00000225698	ortholog_one2one	63	64
ENSXETG00000021363	c1qbp	Xl.77752	NM_001088909	similar to complement component 1, q subcomponent binding protein (LOC398432), mRNA.	198	247.69	1.25096	973231	398432	XB-FEAT-973231	ENSXETT00000046194	Complement component 1 Q subcomponent-binding protein, mitochondrial Precursor (Glycoprotein gC1qBP)(C1qBP)(GC1q-R protein)(Hyaluronan-binding protein 1)(Mitochondrial matrix protein p32)(p33) [Source:UniProtKB/Swiss-Prot;Acc:Q07021]	scaffold_241	1596574	1601841	-1	C1QBP				ENSG00000108561	C1QBP	ENSP00000225698	ortholog_one2one	63	64
ENSXETG00000019933	c1qtnf4	Xl.26293	NM_001094101	MGC84713 protein (MGC84713), mRNA.	3	8.789	2.92967	975449	447394	XB-FEAT-975449	ENSXETT00000043133	Hypothetical protein LOC496809. [Source:UniProtKB/TrEMBL;Acc:Q5M7R1]	scaffold_1351	24045	26734	-1	Q5M7R1_XENTR	Str.21658		BC088501	ENSG00000172247	C1QTNF4	ENSP00000302274	ortholog_one2one	58	51
ENSXETG00000006105	c20orf11	Xl.58678	NM_001096765	hypothetical protein MGC82520 (MGC82520), mRNA.	234	112.659	0.481449	5856630	779137	XB-FEAT-5856630	ENSXETT00000013463	Protein C20orf11 (Two hybrid-associated protein 1 with RanBPM)(Twa1) [Source:UniProtKB/Swiss-Prot;Acc:Q9NWU2]	scaffold_2534	12884	15307	-1	C20orf11	Str.9059			ENSG00000101193	C20orf11	ENSP00000266069	ortholog_one2one	94	94
ENSXETG00000006621	c20orf112	Xl.18186	NM_001094393	MGC81831 protein (MGC81831), mRNA.	3	4.794	1.598	962006	447723	XB-FEAT-962006	ENSXETT00000014513	Uncharacterized protein C20orf112 [Source:UniProtKB/Swiss-Prot;Acc:Q96MY1]	scaffold_515	60593	69177	1	C20orf112				ENSG00000197183	C20orf112	ENSP00000352704	ortholog_one2one	66	71
ENSXETG00000019460	c20orf24	Xl.7273	NM_001093217	MGC80227 protein (MGC80227), mRNA.	1060	675.155	0.636939	999816	446521	XB-FEAT-999816	ENSXETT00000042168	Hypothetical protein LOC549216. [Source:UniProtKB/TrEMBL;Acc:Q5BJ57]	scaffold_38	1947793	1952396	1	BC091613.1	Str.30590	TEgg005o18.1	BC091613	ENSG00000101084	C20orf24	ENSP00000341213	ortholog_one2many	39	43
ENSXETG00000019460	c20orf24	Xl.7273	NM_001093217	MGC80227 protein (MGC80227), mRNA.	1060	675.155	0.636939	999816	446521	XB-FEAT-999816	ENSXETT00000042168	Hypothetical protein LOC549216. [Source:UniProtKB/TrEMBL;Acc:Q5BJ57]	scaffold_38	1947793	1952396	1	BC091613.1	Str.30590	BC091613.1	BC091613	ENSG00000101084	C20orf24	ENSP00000341213	ortholog_one2many	39	43
ENSXETG00000019460	c20orf24	Xl.7273	NM_001093217	MGC80227 protein (MGC80227), mRNA.	1060	675.155	0.636939	999816	446521	XB-FEAT-999816	ENSXETT00000042168	Hypothetical protein LOC549216. [Source:UniProtKB/TrEMBL;Acc:Q5BJ57]	scaffold_38	1947793	1952396	1	BC091613.1	Str.6359	TEgg005o18.1	BC091613	ENSG00000101084	C20orf24	ENSP00000341213	ortholog_one2many	39	43
ENSXETG00000019460	c20orf24	Xl.7273	NM_001093217	MGC80227 protein (MGC80227), mRNA.	1060	675.155	0.636939	999816	446521	XB-FEAT-999816	ENSXETT00000042168	Hypothetical protein LOC549216. [Source:UniProtKB/TrEMBL;Acc:Q5BJ57]	scaffold_38	1947793	1952396	1	BC091613.1	Str.6359	BC091613.1	BC091613	ENSG00000101084	C20orf24	ENSP00000341213	ortholog_one2many	39	43
ENSXETG00000024909	c20orf30	Xl.45867	NM_001092683	MGC84021 protein (MGC84021), mRNA.	237	226.117	0.95408	960970	444581	XB-FEAT-960970	ENSXETT00000053539	MGC89669 protein. [Source:UniProtKB/TrEMBL;Acc:Q6DET5]	scaffold_143	1506125	1519195	1	TEgg138d08.1	Str.9040	TEgg138d08.1	BC077009	ENSG00000089063	C20orf30	ENSP00000341364	ortholog_one2one	57	87
ENSXETG00000012109	c20orf4	Xl.48157	NM_001093216	MGC80226 protein (MGC80226), mRNA.	60	46.342	0.772367	941841	446520	XB-FEAT-941841	ENSXETT00000026430	Uncharacterized protein C20orf4 [Source:UniProtKB/Swiss-Prot;Acc:Q9Y312]	scaffold_38	734690	736587	-1	C20orf4				ENSG00000131043	C20orf4	ENSP00000380455	ortholog_one2one	47	49
ENSXETG00000012028	c20orf43	Xl.5534	NM_001089234	hypothetical protein MGC64388 (MGC64388), mRNA.	578	680.748	1.17776	5854990	NA	XB-FEAT-5854990	ENSXETT00000026277	Hypothetical protein MGC69480. [Source:UniProtKB/TrEMBL;Acc:Q6NVS6]	scaffold_951	141092	160700	1	Q6NVS6_XENTR	Str.28270		BC067927	ENSG00000022277	C20orf43	ENSP00000349906	ortholog_one2one	59	66
NA	c20orf94	Xl.47025	NM_001091387	hypothetical protein MGC83686 (MGC83686), mRNA.	401	265.268	0.661516	980486	431903	NA	NA	NA	NA	NA	NA	NA	NA	NA	NA	NA	NA	NA	NA	NA	NA	NA
ENSXETG00000011505	c21orf57	Xl.5636	NM_001093643	MGC82413 protein (MGC82413), mRNA.	18	7.99	0.443889	980972	447001	XB-FEAT-980972	ENSXETT00000025142	Putative metalloprotease C21orf57 (EC 3.4.24.-) [Source:UniProtKB/Swiss-Prot;Acc:P58557]	scaffold_15	3205732	3208561	-1	C21orf57				ENSG00000182362	C21orf57	ENSP00000380805	ortholog_one2one	53	54
ENSXETG00000009902	c21orf59	Xl.4468	NM_001093382	MGC83493 protein (MGC83493), mRNA.	115	58.327	0.507191	5910468	446686	XB-FEAT-5910468	ENSXETT00000021810	Uncharacterized protein C21orf59 [Source:UniProtKB/Swiss-Prot;Acc:P57076]	scaffold_374	884786	891825	-1	C21orf59				ENSG00000159079	C21orf59	ENSP00000391771	ortholog_one2one	60	61
ENSXETG00000018690	c21orf70	Xl.10034	NM_001092427	MGC81019 protein (MGC81019), mRNA.	107	117.453	1.09769	954074	444323	XB-FEAT-954074	ENSXETT00000040452	Uncharacterized protein C21orf70 [Source:UniProtKB/Swiss-Prot;Acc:Q9NSI2]	scaffold_218	1408765	1497459	1	C21orf70	Str.10775			ENSG00000160256	C21orf70	ENSP00000291634	ortholog_one2one	40	40
ENSXETG00000002049	c21orf91	Xl.5392	NM_001096877	hypothetical protein MGC154448 (MGC154448), mRNA.	143	186.167	1.30187	950287	779256	XB-FEAT-950287	ENSXETT00000004379	Protein EURL homolog [Source:UniProtKB/Swiss-Prot;Acc:Q9NYK6]	scaffold_44	3758564	3773600	1	C21orf91	Str.30470			ENSG00000154642	C21orf91	ENSP00000284881	ortholog_one2one	60	60
ENSXETG00000002049	c21orf91	Xl.5392	NM_001096877	hypothetical protein MGC154448 (MGC154448), mRNA.	143	186.167	1.30187	950287	779256	XB-FEAT-950287	ENSXETT00000004380	Protein EURL homolog [Source:UniProtKB/Swiss-Prot;Acc:Q9NYK6]	scaffold_44	3758564	3773600	1	C21orf91				ENSG00000154642	C21orf91	ENSP00000284881	ortholog_one2one	60	60
ENSXETG00000002049	c21orf91	Xl.5392	NM_001096877	hypothetical protein MGC154448 (MGC154448), mRNA.	143	186.167	1.30187	950287	779256	XB-FEAT-950287	ENSXETT00000004381	Protein EURL homolog [Source:UniProtKB/Swiss-Prot;Acc:Q9NYK6]	scaffold_44	3758564	3773600	1	C21orf91	Str.30470			ENSG00000154642	C21orf91	ENSP00000284881	ortholog_one2one	60	60
ENSXETG00000004230	c22orf13	Xl.56670	NM_001096905	hypothetical protein MGC154523 (MGC154523), mRNA.	111	131.036	1.1805	941299	779285	XB-FEAT-941299	ENSXETT00000009192		scaffold_12	4951202	4956914	1	TEgg075i13.1	Str.6101	TEgg075i13.1		ENSG00000138867	C22orf13	ENSP00000266155	ortholog_one2one	55	66
ENSXETG00000006319	c22orf25	Xl.29533	NM_001090225	hypothetical protein MGC68627 (MGC68627), mRNA.	66	78.302	1.18639	948933	399065	XB-FEAT-948933	ENSXETT00000013852	MGC88919 protein. [Source:UniProtKB/TrEMBL;Acc:Q6DJA0]	scaffold_12	2207025	2249346	-1	BC075282.1	Str.20456	TEgg136j15.1	BC075282	ENSG00000183597	C22orf25	ENSP00000389797	ortholog_one2one	53	61
ENSXETG00000006319	c22orf25	Xl.29533	NM_001090225	hypothetical protein MGC68627 (MGC68627), mRNA.	66	78.302	1.18639	948933	399065	XB-FEAT-948933	ENSXETT00000013852	MGC88919 protein. [Source:UniProtKB/TrEMBL;Acc:Q6DJA0]	scaffold_12	2207025	2249346	-1	BC075282.1	Str.20456	BC075282.1	BC075282	ENSG00000183597	C22orf25	ENSP00000389797	ortholog_one2one	53	61
ENSXETG00000011523	c22orf28	Xl.6011	NM_001096900	hypothetical protein MGC154502 (MGC154502), mRNA.	123	104.669	0.850967	974750	779280	XB-FEAT-974750	ENSXETT00000025212	MGC97634 protein. [Source:UniProtKB/TrEMBL;Acc:Q561P3]	scaffold_601	144956	152783	1	Q561P3_XENTR	Str.24196		BC093459	ENSG00000100220	C22orf28	ENSP00000216038	ortholog_one2one	94	94
NA	c22orf40	Xl.1582	NM_001097735	UPF0595 protein (LOC100036973), mRNA.	22	16.779	0.762682	5904318	100036973	NA	NA	NA	NA	NA	NA	NA	NA	NA	NA	NA	NA	NA	NA	NA	NA	NA
ENSXETG00000003062	c22orf9	Xl.14838	NM_001086221	Uncharacterized protein C22orf9 homolog (MGC53303), mRNA.	51	51.935	1.01833	979871	379377	XB-FEAT-979871	ENSXETT00000006651	Uncharacterized protein C22orf9 [Source:UniProtKB/Swiss-Prot;Acc:Q6ICG6]	scaffold_1187	12209	33408	-1	C22orf9				ENSG00000100364	C22orf9	ENSP00000379397	ortholog_one2one	66	75
ENSXETG00000013889	c2orf24	Xl.7190	NM_001095880	hypothetical protein MGC115028 (MGC115028), mRNA.	82	61.523	0.75028	1001106	734399	XB-FEAT-1001106	ENSXETT00000030390	Hypothetical protein MGC75999. [Source:UniProtKB/TrEMBL;Acc:Q6P822]	scaffold_77	2154949	2161424	-1	TGas042o17.1	Str.5224	TGas042o17.1	BC061409	ENSG00000115649	C2orf24	ENSP00000353698	ortholog_one2one	44	39
[truncated: 11,184 more rows]
